# Supplementary material for: Glaesserella parasuis serotype 4 exploits fibronectin via RlpA for tracheal colonization following porcine circovirus type 2 infection
Source: PLoS Pathog. 2024 Sep 12;20(9):e1012513. doi: 10.1371/journal.ppat.1012513 (PMC11392263; doi:10.1371/journal.ppat.1012513)
Supplement: S1 Data — (XLSX) [file ppat.1012513.s008.xlsx]

## Sheet: Fig 1
Fig 1. Relative adherence of GPS4 after PCV2 infection at 24, 36, and 48h, the STECs were infected with GPS4 for another 2 h.
	24 h					36 h				48 h
GPS4	0.770979	1.27972	0.949301		0.875	0.9	1.225		0.566372	1.38053	1.0531
PCV2+GPS4	1.40035	1.99301	1.66259		2.80833	3.79167	3.79167		2.68142	2.69027	2.17699
Mean
GPS4		1				1				1
PCV2+GPS4		1.68531				3.46389				2.51622
Std. Deviation
GPS4		0.2581				0.1953				0.4097
PCV2+GPS4		0.297				0.5677				0.2938
SEM
GPS4		0.149033				0.112731				0.236522
PCV2+GPS4		0.171462				0.327778				0.169636

## Sheet: Fig 2D
Fig 2D. Relative mRNA levels of Fn in STECs infected with PCV2 for 24, 36, and 48h.
	24 h					36 h				48 h
Control	0.981714	1.01863	0.869527		1.01987	0.980515	1.15005		1.15005	0.869527	0.980515
PCV2	2.33556	2.46821	2.09486		4.90236	5.62946	4.09238		1.69648	1.74593	2.08936
Mean
Control		0.956623				1.05015				1.00003
PCV2		2.29954				4.87473				1.84393
Std. Deviation
Control		0.07765				0.08873				0.1413
PCV2		0.1893				0.7689				0.214
SEM
Control		0.0448325				0.0512281				0.081566
PCV2		0.109271				0.44393				0.123546

## Sheet: Fig 3B-G
Fig 3B. Relative mRNA levels of Fn in STECs transfected with siRNA-Fn.									Fig 3C. Relative adherence of GPS4 after PCV2 infection in STECs and transfected with siRNA-Fn.
	NC		siRNA							NC (PCV2)		siRNA (PCV2)
	0.957736		0.43969							1.02697		0.264169
	1.04413		0.468875							1.04772		0.236971
	0.975846		0.387454							0.925699		0.457396
Mean	0.9926		0.432						Mean	1		0.3195
Std. Deviation	0.04556		0.04125						Std. Deviation	0.06529		0.1202
SEM	0.0263041		0.0238163						SEM	0.0376939		0.0693875
Fig 3E. Relative adherence of GPS4 in STEC and STEC/Fn- cells after PCV2 infection for 36 h.									Fig 3F. Relative adherence of GPS4 in STEC with Fn antibody blocking.
		STECs				STECs/Fn-					Anti-IgG				Anti-Fn
GPS4	0.92126	0.944882	1.13386		0.212598	0.377953	0.543307		GPS4	0.963597	0.931478	1.10493		0.494647	0.642398	0.558886
PCV2+GPS4	2.0315	2.43307	3		1.11024	0.92126	1.25197		PCV2+GPS4	3.07066	2.94218	2.72377		1.64454	1.34904	1.20771
Mean									Mean
GPS4		1				0.377953			GPS4		1				0.56531
PCV2+GPS4		2.48819				1.09449			PCV2+GPS4		2.91221				1.40043
Std. Deviation									Std. Deviation
GPS4		0.1165				0.1654			GPS4		0.09228				0.07408
PCV2+GPS4		0.4866				0.1659			PCV2+GPS4		0.1754				0.2229
SEM									SEM
GPS4		0.0672756				0.0954674			GPS4		0.0532756				0.042773
PCV2+GPS4		0.280938				0.0957915			PCV2+GPS4		0.101256				0.128694
Fig 3G. Relative adherence of GPS4 in STEC with Integrin β1 antibody blocking.
	GPS4		PCV2+GPS4+Anti-IgG			PCV2+GPS4+Anti-Integrin β1
	1		6.4			3.2
	0.8		5.9			4.1
	1.2		6			5
Mean	1		6.1			4.1
Std. Deviation	0.2		0.2646			0.9
SEM	0.11547		0.152753			0.519615

## Sheet: Fig 4E-G
Fig 4E. Growth curve determination of wild-type strain and ΔrlpA deletion strain.
	0 h				2 h				4 h				5 h				6 h				7 h				8 h				9 h				10 h				12 h
WT	0.037	0.028	0.068		0.107	0.1	0.082		0.564	0.544	0.586		1.057	0.981	0.927		1.212	1.145	1.176		1.208	1.528	1.375		1.486	1.729	1.72		1.856	1.871	1.632		1.68	2.103	2.016		1.67	1.712	1.898
ΔrlpA	0.072	0.038	0.024		0.109	0.1	0.104		0.517	0.67	0.655		1.17	0.919	1.222		1.521	1.511	1.378		1.572	1.511	1.538		1.678	1.618	1.61		1.761	1.591	1.859		1.95	1.921	1.761		2.02	1.596	2.221
Mean
WT		0.0443333				0.0963333				0.564667				0.988333				1.17767				1.47				1.645				1.78633				1.933				1.76
ΔrlpA		0.0446667				0.104333				0.614				1.10367				1.37033				1.54033				1.63533				1.737				1.87733				1.94567
Std. Deviation
WT		0.02098				0.0129				0.02101				0.06531				0.03353				0.07983				0.1378				0.1339				0.2234				0.1213
ΔrlpA		0.02468				0.004509				0.08434				0.162				0.1601				0.03057				0.03717				0.1356				0.1018				0.3191
SEM
WT		0.0121152				0.0074461				0.0121289				0.0377065				0.0193592				0.0460905				0.0795424				0.0772881				0.128969				0.0700571
ΔrlpA		0.0142517				0.00260342				0.0486929				0.0935456				0.0924055				0.0176478				0.021458				0.0782901				0.058766				0.18421
Fig 4F. Effects of deletion of rlpA on GPS4 adherence.
		WT				△rlpA
GPS4	0.894309	1.02439	1.0813		0.390244	0.203252	0.162602
PCV2+GPS4	1.84553	2.09756	2.5122		1.43902	1.34959	1.29268
Mean
GPS4		1				0.252033
PCV2+GPS4		2.15176				1.36043
Std. Deviation
GPS4		0.09585				0.1214
PCV2+GPS4		0.3366				0.07377
SEM
GPS4		0.0553403				0.0700949
PCV2+GPS4		0.194349				0.0425914
Fig 4G. Effect of Fn knockout on RlpA deletion strain adherence.
		STECs				STECs/Fn-
ΔrlpA	0.90566	1.01887	1.07547		0.339623	0.509434	0.367925
PCV2+ΔrlpA	3.28302	3.0566	2.66038		2.09434	1.30189	1.41509
Mean
ΔrlpA		1				0.40566
PCV2+ΔrlpA		3				1.60377
Std. Deviation
ΔrlpA		0.08646				0.09098
PCV2+ΔrlpA		0.3152				0.4286
SEM
ΔrlpA		0.0499198				0.0525261
PCV2+ΔrlpA		0.181956				0.247451

## Sheet: Fig 5D
Fig 5D. Surface plasmon resonance experiment showing the dose-dependent binding profile of rRlpA (0.016–0.500 μM) over immobilized Fn.									RlpA over Fn
rlpA 0.016 μM_X	rlpA 0.016 μM_Y	rlpA 0.031 μM_X	rlpA 0.031 μM_Y	rlpA 0.063 μM_X	rlpA 0.063 μM_Y	rlpA 0.125 μM_X	rlpA 0.125 μM_Y	rlpA 0.25 μM_X	rlpA 0.25 μM_Y	rlpA 0.5 μM_X	rlpA 0.5 μM_Y
-60.02	2.90869	-60.02	2.7793	-60.02	2.87598	-60.02	3.17285	-60.02	3.75098	-60.02	3.57666
-59.92	2.90527	-59.92	2.76904	-59.92	2.86768	-59.92	3.17041	-59.92	3.73975	-59.92	3.57324
-59.82	2.89551	-59.82	2.76953	-59.82	2.86035	-59.82	3.16113	-59.82	3.72607	-59.82	3.55566
-59.72	2.87744	-59.72	2.75977	-59.72	2.84863	-59.72	3.14941	-59.72	3.70215	-59.72	3.54395
-59.62	2.86621	-59.62	2.74951	-59.62	2.83887	-59.62	3.14111	-59.62	3.68896	-59.62	3.5376
-59.52	2.85645	-59.52	2.73047	-59.52	2.8208	-59.52	3.12207	-59.52	3.6792	-59.52	3.53418
-59.42	2.85645	-59.42	2.71875	-59.42	2.80957	-59.42	3.12207	-59.42	3.66895	-59.42	3.52441
-59.32	2.82666	-59.32	2.71094	-59.32	2.79785	-59.32	3.10449	-59.32	3.65967	-59.32	3.50635
-59.22	2.82715	-59.22	2.70068	-59.22	2.78955	-59.22	3.1001	-59.22	3.65186	-59.22	3.49512
-59.12	2.8252	-59.12	2.68945	-59.12	2.77051	-59.12	3.08301	-59.12	3.62842	-59.12	3.4834
-59.02	2.81689	-59.02	2.67773	-59.02	2.75098	-59.02	3.07129	-59.02	3.62061	-59.02	3.46582
-58.92	2.80762	-58.92	2.66797	-58.92	2.72754	-58.92	3.07129	-58.92	3.61035	-58.92	3.44775
-58.82	2.77637	-58.82	2.6499	-58.82	2.70947	-58.82	3.06299	-58.82	3.59131	-58.82	3.43262
-58.72	2.77783	-58.72	2.63086	-58.72	2.69824	-58.72	3.05176	-58.72	3.5874	-58.72	3.43457
-58.62	2.76074	-58.62	2.62695	-58.62	2.67871	-58.62	3.04004	-58.62	3.55957	-58.62	3.42627
-58.52	2.74707	-58.52	2.61865	-58.52	2.66699	-58.52	3.03955	-58.52	3.55225	-58.52	3.41504
-58.42	2.74902	-58.42	2.62109	-58.42	2.64746	-58.42	3.03027	-58.42	3.53271	-58.42	3.39746
-58.32	2.72559	-58.32	2.61719	-58.32	2.63721	-58.32	3.02051	-58.32	3.51904	-58.32	3.39502
-58.22	2.72705	-58.22	2.60742	-58.22	2.63574	-58.22	3.01416	-58.22	3.50879	-58.22	3.37793
-58.12	2.70605	-58.12	2.60107	-58.12	2.61816	-58.12	3.00293	-58.12	3.49951	-58.12	3.35449
-58.02	2.69824	-58.02	2.58984	-58.02	2.60791	-58.02	2.97168	-58.02	3.49951	-58.02	3.34277
-57.92	2.6958	-57.92	2.58008	-57.92	2.60059	-57.92	2.97168	-57.92	3.48193	-57.92	3.32666
-57.82	2.68652	-57.82	2.56836	-57.82	2.58887	-57.82	2.95215	-57.82	3.47168	-57.82	3.32324
-57.72	2.67676	-57.72	2.55029	-57.72	2.55762	-57.72	2.93408	-57.72	3.46045	-57.72	3.30566
-57.62	2.65869	-57.62	2.53906	-57.62	2.55908	-57.62	2.92285	-57.62	3.44873	-57.62	3.29541
-57.52	2.63965	-57.52	2.54688	-57.52	2.5498	-57.52	2.90332	-57.52	3.43701	-57.52	3.28613
-57.42	2.61621	-57.42	2.53857	-57.42	2.53027	-57.42	2.8916	-57.42	3.41309	-57.42	3.25488
-57.32	2.62402	-57.32	2.53125	-57.32	2.5166	-57.32	2.88916	-57.32	3.40771	-57.32	3.25488
-57.22	2.60791	-57.22	2.51953	-57.22	2.49268	-57.22	2.87598	-57.22	3.38232	-57.22	3.23486
-57.12	2.58887	-57.12	2.50195	-57.12	2.47949	-57.12	2.84277	-57.12	3.36084	-57.12	3.21582
-57.02	2.58691	-57.02	2.48047	-57.02	2.47559	-57.02	2.84082	-57.02	3.35059	-57.02	3.19629
-56.92	2.57715	-56.92	2.46045	-56.92	2.46191	-56.92	2.82471	-56.92	3.33936	-56.92	3.19434
-56.82	2.55762	-56.82	2.44922	-56.82	2.44971	-56.82	2.80566	-56.82	3.32959	-56.82	3.1748
-56.72	2.5376	-56.72	2.44922	-56.72	2.43848	-56.72	2.7998	-56.72	3.32178	-56.72	3.16455
-56.62	2.52637	-56.62	2.43945	-56.62	2.44043	-56.62	2.79004	-56.62	3.28271	-56.62	3.16309
-56.52	2.52832	-56.52	2.4292	-56.52	2.42871	-56.52	2.7627	-56.52	3.27051	-56.52	3.1377
-56.42	2.52588	-56.42	2.42188	-56.42	2.41064	-56.42	2.75439	-56.42	3.25928	-56.42	3.1333
-56.32	2.50879	-56.32	2.41797	-56.32	2.38965	-56.32	2.74316	-56.32	3.25146	-56.32	3.12793
-56.22	2.49707	-56.22	2.41016	-56.22	2.38574	-56.22	2.73145	-56.22	3.22021	-56.22	3.11621
-56.12	2.49316	-56.12	2.3999	-56.12	2.3877	-56.12	2.72314	-56.12	3.20215	-56.12	3.10449
-56.02	2.48877	-56.02	2.38867	-56.02	2.38135	-56.02	2.71191	-56.02	3.19092	-56.02	3.10596
-55.92	2.47754	-55.92	2.38086	-55.92	2.37012	-55.92	2.69238	-55.92	3.17139	-55.92	3.09473
-55.82	2.46582	-55.82	2.36914	-55.82	2.35059	-55.82	2.67285	-55.82	3.16895	-55.82	3.09668
-55.72	2.45801	-55.72	2.35107	-55.72	2.33887	-55.72	2.67432	-55.72	3.15967	-55.72	3.07715
-55.62	2.45947	-55.62	2.35742	-55.62	2.3208	-55.62	2.65137	-55.62	3.15186	-55.62	3.05566
-55.52	2.43652	-55.52	2.35156	-55.52	2.30957	-55.52	2.64355	-55.52	3.12842	-55.52	3.05518
-55.42	2.43652	-55.42	2.33203	-55.42	2.30957	-55.42	2.63184	-55.42	3.11279	-55.42	3.03613
-55.32	2.42822	-55.32	2.31836	-55.32	2.29004	-55.32	2.62012	-55.32	3.1084	-55.32	3.02441
-55.22	2.41699	-55.22	2.30029	-55.22	2.29932	-55.22	2.60205	-55.22	3.11084	-55.22	3.0166
-55.12	2.40918	-55.12	2.29688	-55.12	2.27051	-55.12	2.59082	-55.12	3.09912	-55.12	3.02197
-55.02	2.40527	-55.02	2.29102	-55.02	2.27637	-55.02	2.59082	-55.02	3.09082	-55.02	2.99512
-54.92	2.37988	-54.92	2.26904	-54.92	2.26855	-54.92	2.57324	-54.92	3.07178	-54.92	2.99512
-54.82	2.35596	-54.82	2.25	-54.82	2.2583	-54.82	2.55322	-54.82	3.05225	-54.82	2.97705
-54.72	2.33301	-54.72	2.23828	-54.72	2.23926	-54.72	2.52637	-54.72	3.02295	-54.72	2.96582
-54.62	2.30957	-54.62	2.22266	-54.62	2.24707	-54.62	2.50488	-54.62	3.00146	-54.62	2.93848
-54.52	2.28027	-54.52	2.20898	-54.52	2.25049	-54.52	2.47559	-54.52	2.98389	-54.52	2.91699
-54.42	2.25879	-54.42	2.20264	-54.42	2.23926	-54.42	2.44434	-54.42	2.95459	-54.42	2.92285
-54.32	2.24902	-54.32	2.16455	-54.32	2.21973	-54.32	2.42285	-54.32	2.93262	-54.32	2.91455
-54.22	2.21191	-54.22	2.13477	-54.22	2.2041	-54.22	2.40527	-54.22	2.92529	-54.22	2.89746
-54.12	2.20801	-54.12	2.11279	-54.12	2.17285	-54.12	2.38379	-54.12	2.88428	-54.12	2.88379
-54.02	2.17822	-54.02	2.0918	-54.02	2.13379	-54.02	2.36377	-54.02	2.86475	-54.02	2.86816
-53.92	2.16895	-53.92	2.07422	-53.92	2.12012	-53.92	2.36426	-53.92	2.85889	-53.92	2.84277
-53.82	2.14941	-53.82	2.04492	-53.82	2.08301	-53.82	2.34473	-53.82	2.85303	-53.82	2.79004
-53.72	2.1377	-53.72	2.0293	-53.72	2.07129	-53.72	2.33105	-53.72	2.83936	-53.72	2.76074
-53.62	2.12744	-53.62	2.00977	-53.62	2.05762	-53.62	2.33105	-53.62	2.84082	-53.62	2.72949
-53.52	2.12012	-53.52	2	-53.52	2.03174	-53.52	2.2959	-53.52	2.82959	-53.52	2.69824
-53.42	2.09082	-53.42	1.98047	-53.42	2.03027	-53.42	2.28174	-53.42	2.82959	-53.42	2.6709
-53.32	2.06152	-53.32	1.97998	-53.32	2.01855	-53.32	2.27441	-53.32	2.80225	-53.32	2.65527
-53.22	2.04004	-53.22	1.96094	-53.22	2.01074	-53.22	2.26074	-53.22	2.79004	-53.22	2.64502
-53.12	2.01855	-53.12	1.94336	-53.12	1.99707	-53.12	2.2334	-53.12	2.79834	-53.12	2.63379
-53.02	2.00098	-53.02	1.9375	-53.02	1.99854	-53.02	2.23145	-53.02	2.77295	-53.02	2.62402
-52.92	1.9873	-52.92	1.9292	-52.92	2.00098	-52.92	2.23291	-52.92	2.76318	-52.92	2.62402
-52.82	1.97705	-52.82	1.92969	-52.82	2.00488	-52.82	2.22168	-52.82	2.75098	-52.82	2.59814
-52.72	1.98535	-52.72	1.93555	-52.72	2.00049	-52.72	2.22168	-52.72	2.74951	-52.72	2.58496
-52.62	1.9834	-52.62	1.93115	-52.62	2.00879	-52.62	2.22168	-52.62	2.74756	-52.62	2.58496
-52.52	1.98682	-52.52	1.93945	-52.52	1.99902	-52.52	2.20361	-52.52	2.75879	-52.52	2.59473
-52.42	1.97754	-52.42	1.92188	-52.42	1.99902	-52.42	2.21191	-52.42	2.75342	-52.42	2.56934
-52.32	1.96973	-52.32	1.9082	-52.32	1.98096	-52.32	2.18848	-52.32	2.74756	-52.32	2.55518
-52.22	1.97705	-52.22	1.9082	-52.22	1.95605	-52.22	2.18848	-52.22	2.71436	-52.22	2.55566
-52.12	1.95996	-52.12	1.90186	-52.12	1.94824	-52.12	2.19043	-52.12	2.71045	-52.12	2.55957
-52.02	1.96973	-52.02	1.89258	-52.02	1.93262	-52.02	2.19971	-52.02	2.7002	-52.02	2.56885
-51.92	1.97314	-51.92	1.87109	-51.92	1.91895	-51.92	2.20215	-51.92	2.70068	-51.92	2.58838
-51.82	1.99316	-51.82	1.86914	-51.82	1.90723	-51.82	2.20166	-51.82	2.70654	-51.82	2.60254
-51.72	2.01807	-51.72	1.86865	-51.72	1.90674	-51.72	2.21582	-51.72	2.72754	-51.72	2.61963
-51.62	2.05127	-51.62	1.88672	-51.62	1.91699	-51.62	2.21924	-51.62	2.72803	-51.62	2.62988
-51.52	2.0459	-51.52	1.89844	-51.52	1.92432	-51.52	2.2373	-51.52	2.74707	-51.52	2.65088
-51.42	2.04395	-51.42	1.89795	-51.42	1.91699	-51.42	2.24121	-51.42	2.75537	-51.42	2.64551
-51.32	2.03809	-51.32	1.91602	-51.32	1.93604	-51.32	2.24463	-51.32	2.76855	-51.32	2.65332
-51.22	2.0376	-51.22	1.91748	-51.22	1.92871	-51.22	2.22559	-51.22	2.76123	-51.22	2.65674
-51.12	2.01855	-51.12	1.91211	-51.12	1.9209	-51.12	2.21191	-51.12	2.74951	-51.12	2.65332
-51.02	2.02441	-51.02	1.89258	-51.02	1.90918	-51.02	2.2041	-51.02	2.7417	-51.02	2.64355
-50.92	2.01855	-50.92	1.89844	-50.92	1.90918	-50.92	2.20215	-50.92	2.73145	-50.92	2.64307
-50.82	2.0083	-50.82	1.90186	-50.82	1.89111	-50.82	2.20361	-50.82	2.72021	-50.82	2.62598
-50.72	2.00098	-50.72	1.89844	-50.72	1.88965	-50.72	2.19238	-50.72	2.70459	-50.72	2.61816
-50.62	1.99902	-50.62	1.88867	-50.62	1.87012	-50.62	2.17285	-50.62	2.69092	-50.62	2.59668
-50.52	1.97754	-50.52	1.88086	-50.52	1.8584	-50.52	2.15527	-50.52	2.66357	-50.52	2.57715
-50.42	1.96582	-50.42	1.86865	-50.42	1.85059	-50.42	2.1416	-50.42	2.65967	-50.42	2.56494
-50.32	1.96729	-50.32	1.85352	-50.32	1.84619	-50.32	2.12207	-50.32	2.65723	-50.32	2.56543
-50.22	1.95801	-50.22	1.86719	-50.22	1.8291	-50.22	2.12939	-50.22	2.65186	-50.22	2.55566
-50.12	1.9541	-50.12	1.86133	-50.12	1.8252	-50.12	2.12402	-50.12	2.65771	-50.12	2.54541
-50.02	1.94824	-50.02	1.84961	-50.02	1.8208	-50.02	2.1123	-50.02	2.64014	-50.02	2.55371
-49.92	1.9458	-49.92	1.83154	-49.92	1.7998	-49.92	2.10059	-49.92	2.63184	-49.92	2.52832
-49.82	1.93066	-49.82	1.82227	-49.82	1.79199	-49.82	2.08643	-49.82	2.62451	-49.82	2.52441
-49.72	1.91699	-49.72	1.80859	-49.72	1.79004	-49.72	2.06543	-49.72	2.61084	-49.72	2.51465
-49.62	1.89746	-49.62	1.80078	-49.62	1.79004	-49.62	2.05176	-49.62	2.59912	-49.62	2.5083
-49.52	1.89551	-49.52	1.79883	-49.52	1.77051	-49.52	2.04395	-49.52	2.60059	-49.52	2.49512
-49.42	1.89697	-49.42	1.7793	-49.42	1.77002	-49.42	2.02441	-49.42	2.58154	-49.42	2.4873
-49.32	1.8916	-49.32	1.771	-49.32	1.77051	-49.32	2.01221	-49.32	2.57178	-49.32	2.46777
-49.22	1.87793	-49.22	1.77148	-49.22	1.75098	-49.22	2.00488	-49.22	2.57178	-49.22	2.46582
-49.12	1.86621	-49.12	1.76172	-49.12	1.74902	-49.12	1.9834	-49.12	2.56006	-49.12	2.46729
-49.02	1.84814	-49.02	1.75	-49.02	1.75049	-49.02	1.97559	-49.02	2.54053	-49.02	2.45605
-48.92	1.84668	-48.92	1.75146	-48.92	1.73926	-48.92	1.9541	-48.92	2.53223	-48.92	2.43652
-48.82	1.84668	-48.82	1.73242	-48.82	1.73926	-48.82	1.95215	-48.82	2.521	-48.82	2.41895
-48.72	1.83887	-48.72	1.73047	-48.72	1.72754	-48.72	1.95361	-48.72	2.50928	-48.72	2.39355
-48.62	1.82715	-48.62	1.72656	-48.62	1.729	-48.62	1.94238	-48.62	2.50146	-48.62	2.37549
-48.52	1.82471	-48.52	1.73779	-48.52	1.70996	-48.52	1.9502	-48.52	2.49902	-48.52	2.38379
-48.42	1.80762	-48.42	1.72852	-48.42	1.70215	-48.42	1.94043	-48.42	2.4917	-48.42	2.38574
-48.32	1.7959	-48.32	1.72852	-48.32	1.70801	-48.32	1.93408	-48.32	2.47217	-48.32	2.37402
-48.22	1.78955	-48.22	1.7207	-48.22	1.69824	-48.22	1.92285	-48.22	2.47021	-48.22	2.35986
-48.12	1.78613	-48.12	1.71045	-48.12	1.69189	-48.12	1.92285	-48.12	2.45215	-48.12	2.35449
-48.02	1.78809	-48.02	1.71094	-48.02	1.67871	-48.02	1.91113	-48.02	2.43311	-48.02	2.35645
-47.92	1.77637	-47.92	1.71094	-47.92	1.68652	-47.92	1.9126	-47.92	2.41943	-47.92	2.33691
-47.82	1.77783	-47.82	1.70117	-47.82	1.66895	-47.82	1.90137	-47.82	2.40381	-47.82	2.33643
-47.72	1.75879	-47.72	1.68945	-47.72	1.66846	-47.72	1.90137	-47.72	2.38623	-47.72	2.3252
-47.62	1.7666	-47.62	1.69092	-47.62	1.66113	-47.62	1.89355	-47.62	2.37256	-47.62	2.30566
-47.52	1.75879	-47.52	1.69141	-47.52	1.65918	-47.52	1.89111	-47.52	2.36035	-47.52	2.29785
-47.42	1.74512	-47.42	1.67969	-47.42	1.65137	-47.42	1.87598	-47.42	2.34912	-47.42	2.28418
-47.32	1.73096	-47.32	1.66016	-47.32	1.6377	-47.32	1.87402	-47.32	2.3335	-47.32	2.27002
-47.22	1.72949	-47.22	1.64258	-47.22	1.62207	-47.22	1.8623	-47.22	2.31201	-47.22	2.25684
-47.12	1.71777	-47.12	1.63281	-47.12	1.60986	-47.12	1.84277	-47.12	2.32178	-47.12	2.2373
-47.02	1.69824	-47.02	1.62842	-47.02	1.60059	-47.02	1.83301	-47.02	2.30371	-47.02	2.22754
-46.92	1.69629	-46.92	1.62109	-46.92	1.59863	-46.92	1.8208	-46.92	2.30225	-46.92	2.2334
-46.82	1.68604	-46.82	1.61133	-46.82	1.59082	-46.82	1.81348	-46.82	2.29053	-46.82	2.23291
-46.72	1.68652	-46.72	1.59961	-46.72	1.57129	-46.72	1.81152	-46.72	2.27881	-46.72	2.22754
-46.62	1.68652	-46.62	1.60107	-46.62	1.56934	-46.62	1.80371	-46.62	2.28027	-46.62	2.21387
-46.52	1.67627	-46.52	1.60156	-46.52	1.57861	-46.52	1.79346	-46.52	2.27295	-46.52	2.20605
-46.42	1.67871	-46.42	1.60156	-46.42	1.56934	-46.42	1.79004	-46.42	2.26123	-46.42	2.1958
-46.32	1.66699	-46.32	1.58984	-46.32	1.56934	-46.32	1.79199	-46.32	2.24951	-46.32	2.19238
-46.22	1.66699	-46.22	1.59131	-46.22	1.5498	-46.22	1.77246	-46.22	2.2417	-46.22	2.19434
-46.12	1.64746	-46.12	1.58008	-46.12	1.54932	-46.12	1.76416	-46.12	2.22363	-46.12	2.17871
-46.02	1.64697	-46.02	1.58008	-46.02	1.54199	-46.02	1.75293	-46.02	2.21045	-46.02	2.17822
-45.92	1.63965	-45.92	1.57227	-45.92	1.52832	-45.92	1.7334	-45.92	2.21045	-45.92	2.16699
-45.82	1.63574	-45.82	1.55859	-45.82	1.52832	-45.82	1.72363	-45.82	2.19092	-45.82	2.16504
-45.72	1.63574	-45.72	1.56006	-45.72	1.52051	-45.72	1.72168	-45.72	2.18896	-45.72	2.14746
-45.62	1.62793	-45.62	1.55273	-45.62	1.51221	-45.62	1.70996	-45.62	2.19043	-45.62	2.12598
-45.52	1.62744	-45.52	1.53906	-45.52	1.49902	-45.52	1.70361	-45.52	2.17139	-45.52	2.11621
-45.42	1.62793	-45.42	1.53906	-45.42	1.49902	-45.42	1.70215	-45.42	2.16357	-45.42	2.10596
-45.32	1.6084	-45.32	1.53125	-45.32	1.4873	-45.32	1.69434	-45.32	2.16162	-45.32	2.10645
-45.22	1.60645	-45.22	1.51904	-45.22	1.4873	-45.22	1.68262	-45.22	2.15137	-45.22	2.10645
-45.12	1.58691	-45.12	1.51172	-45.12	1.48096	-45.12	1.68066	-45.12	2.15186	-45.12	2.08691
-45.02	1.57861	-45.02	1.50977	-45.02	1.47168	-45.02	1.68213	-45.02	2.13232	-45.02	2.07471
-44.92	1.58691	-44.92	1.49805	-44.92	1.47754	-44.92	1.67871	-44.92	2.14209	-44.92	2.05957
-44.82	1.5791	-44.82	1.49023	-44.82	1.45996	-44.82	1.65723	-44.82	2.13037	-44.82	2.05762
-44.72	1.56738	-44.72	1.47266	-44.72	1.45801	-44.72	1.6416	-44.72	2.12012	-44.72	2.0459
-44.62	1.56885	-44.62	1.46826	-44.62	1.45947	-44.62	1.63379	-44.62	2.11279	-44.62	2.0459
-44.52	1.55762	-44.52	1.46094	-44.52	1.44043	-44.52	1.62158	-44.52	2.10107	-44.52	2.03955
-44.42	1.53809	-44.42	1.44336	-44.42	1.43848	-44.42	1.62207	-44.42	2.08936	-44.42	2.02637
-44.32	1.52832	-44.32	1.43359	-44.32	1.43848	-44.32	1.61426	-44.32	2.09082	-44.32	2.01465
-44.22	1.5166	-44.22	1.41992	-44.22	1.42822	-44.22	1.59473	-44.22	2.08154	-44.22	2.00684
-44.12	1.50635	-44.12	1.41992	-44.12	1.42871	-44.12	1.60059	-44.12	2.06201	-44.12	1.99512
-44.02	1.50684	-44.02	1.4043	-44.02	1.4209	-44.02	1.60205	-44.02	2.06006	-44.02	1.97705
-43.92	1.49902	-43.92	1.39014	-43.92	1.41895	-43.92	1.58301	-43.92	2.04199	-43.92	1.97559
-43.82	1.48535	-43.82	1.39063	-43.82	1.40723	-43.82	1.57324	-43.82	2.04248	-43.82	1.96387
-43.72	1.479	-43.72	1.38281	-43.72	1.39941	-43.72	1.57324	-43.72	2.03467	-43.72	1.96387
-43.62	1.47168	-43.62	1.38086	-43.62	1.39111	-43.62	1.56299	-43.62	2.02881	-43.62	1.95605
-43.52	1.45801	-43.52	1.36914	-43.52	1.37793	-43.52	1.56348	-43.52	2.021	-43.52	1.93994
-43.42	1.4502	-43.42	1.36084	-43.42	1.37793	-43.42	1.55566	-43.42	2.01318	-43.42	1.92676
-43.32	1.42871	-43.32	1.35352	-43.32	1.37012	-43.32	1.55371	-43.32	2.00098	-43.32	1.92676
-43.22	1.42676	-43.22	1.33398	-43.22	1.36035	-43.22	1.55371	-43.22	2.00146	-43.22	1.90723
-43.12	1.40723	-43.12	1.32031	-43.12	1.34814	-43.12	1.52637	-43.12	2.00146	-43.12	1.88965
-43.02	1.41455	-43.02	1.31055	-43.02	1.34082	-43.02	1.53174	-43.02	1.98193	-43.02	1.8833
-42.92	1.41699	-42.92	1.31982	-42.92	1.33105	-42.92	1.52441	-42.92	1.97754	-42.92	1.88574
-42.82	1.40527	-42.82	1.32227	-42.82	1.3291	-42.82	1.52051	-42.82	1.97217	-42.82	1.88574
-42.72	1.40869	-42.72	1.32617	-42.72	1.33691	-42.72	1.52051	-42.72	1.97803	-42.72	1.88184
-42.62	1.4248	-42.62	1.32813	-42.62	1.34033	-42.62	1.53174	-42.62	1.97754	-42.62	1.89307
-42.52	1.41895	-42.52	1.32959	-42.52	1.34863	-42.52	1.53418	-42.52	1.97217	-42.52	1.90332
-42.42	1.42432	-42.42	1.33594	-42.42	1.35059	-42.42	1.53809	-42.42	1.97998	-42.42	1.89355
-42.32	1.42676	-42.32	1.33008	-42.32	1.34814	-42.32	1.53369	-42.32	1.98779	-42.32	1.90479
-42.22	1.42676	-42.22	1.33936	-42.22	1.3584	-42.22	1.54199	-42.22	1.97949	-42.22	1.90723
-42.12	1.43457	-42.12	1.34766	-42.12	1.36816	-42.12	1.54395	-42.12	1.97998	-42.12	1.89551
-42.02	1.43799	-42.02	1.3457	-42.02	1.36816	-42.02	1.5415	-42.02	1.96826	-42.02	1.90479
-41.92	1.43457	-41.92	1.35693	-41.92	1.3501	-41.92	1.54004	-41.92	1.97803	-41.92	1.90332
-41.82	1.44824	-41.82	1.35938	-41.82	1.35645	-41.82	1.54199	-41.82	1.9873	-41.82	1.90527
-41.72	1.45752	-41.72	1.35156	-41.72	1.3584	-41.72	1.5498	-41.72	1.98975	-41.72	1.90527
-41.62	1.44824	-41.62	1.34766	-41.62	1.3584	-41.62	1.54346	-41.62	1.98193	-41.62	1.89502
-41.52	1.43848	-41.52	1.34912	-41.52	1.35205	-41.52	1.53613	-41.52	1.99121	-41.52	1.89551
-41.42	1.43652	-41.42	1.34961	-41.42	1.35059	-41.42	1.54199	-41.42	1.97217	-41.42	1.89551
-41.32	1.43652	-41.32	1.3457	-41.32	1.35059	-41.32	1.53223	-41.32	1.97021	-41.32	1.88379
-41.22	1.43018	-41.22	1.35938	-41.22	1.3584	-41.22	1.5415	-41.22	1.97021	-41.22	1.90088
-41.12	1.43652	-41.12	1.37646	-41.12	1.34668	-41.12	1.54395	-41.12	1.97021	-41.12	1.90527
-41.02	1.44629	-41.02	1.39648	-41.02	1.34814	-41.02	1.54395	-41.02	1.97949	-41.02	1.91455
-40.92	1.43848	-40.92	1.3999	-40.92	1.35059	-40.92	1.53369	-40.92	1.98193	-40.92	1.91699
-40.82	1.43604	-40.82	1.40039	-40.82	1.35059	-40.82	1.53418	-40.82	1.97803	-40.82	1.91309
-40.72	1.43652	-40.72	1.4082	-40.72	1.34814	-40.72	1.53418	-40.72	1.98145	-40.72	1.92285
-40.62	1.44434	-40.62	1.41016	-40.62	1.36816	-40.62	1.52246	-40.62	1.97803	-40.62	1.92236
-40.52	1.44629	-40.52	1.40771	-40.52	1.37793	-40.52	1.52246	-40.52	1.97217	-40.52	1.9248
-40.42	1.44775	-40.42	1.41016	-40.42	1.36963	-40.42	1.53955	-40.42	1.96631	-40.42	1.9248
-40.32	1.45605	-40.32	1.41016	-40.32	1.37012	-40.32	1.54199	-40.32	1.96973	-40.32	1.92236
-40.22	1.45801	-40.22	1.41016	-40.22	1.37793	-40.22	1.54004	-40.22	1.97803	-40.22	1.9248
-40.12	1.46729	-40.12	1.41162	-40.12	1.36816	-40.12	1.5415	-40.12	1.97998	-40.12	1.93262
-40.02	1.45996	-40.02	1.4082	-40.02	1.36963	-40.02	1.54199	-40.02	1.97998	-40.02	1.93604
-39.92	1.45801	-39.92	1.40039	-39.92	1.37793	-39.92	1.53418	-39.92	1.96191	-39.92	1.91699
-39.82	1.4502	-39.82	1.39844	-39.82	1.37207	-39.82	1.53223	-39.82	1.96045	-39.82	1.91504
-39.72	1.42871	-39.72	1.39063	-39.72	1.3584	-39.72	1.5127	-39.72	1.95264	-39.72	1.90723
-39.62	1.41895	-39.62	1.38232	-39.62	1.35059	-39.62	1.50439	-39.62	1.95068	-39.62	1.89355
-39.52	1.41699	-39.52	1.38086	-39.52	1.3501	-39.52	1.51465	-39.52	1.95068	-39.52	1.89355
-39.42	1.39893	-39.42	1.37305	-39.42	1.33887	-39.42	1.49512	-39.42	1.94043	-39.42	1.90674
-39.32	1.38965	-39.32	1.36328	-39.32	1.33887	-39.32	1.49316	-39.32	1.93311	-39.32	1.8877
-39.22	1.37598	-39.22	1.35938	-39.22	1.33887	-39.22	1.49316	-39.22	1.92334	-39.22	1.87793
-39.12	1.36816	-39.12	1.33984	-39.12	1.33252	-39.12	1.48535	-39.12	1.91357	-39.12	1.87598
-39.02	1.3584	-39.02	1.33789	-39.02	1.33105	-39.02	1.46533	-39.02	1.89209	-39.02	1.86816
-38.92	1.35645	-38.92	1.33398	-38.92	1.33105	-38.92	1.45605	-38.92	1.89014	-38.92	1.86768
-38.82	1.3501	-38.82	1.33154	-38.82	1.32715	-38.82	1.4541	-38.82	1.8916	-38.82	1.85645
-38.72	1.34863	-38.72	1.32031	-38.72	1.31152	-38.72	1.43652	-38.72	1.88428	-38.72	1.84863
-38.62	1.34082	-38.62	1.30273	-38.62	1.31885	-38.62	1.44238	-38.62	1.87061	-38.62	1.85449
-38.52	1.33887	-38.52	1.29297	-38.52	1.31934	-38.52	1.42285	-38.52	1.87061	-38.52	1.84668
-38.42	1.33496	-38.42	1.2832	-38.42	1.31934	-38.42	1.42236	-38.42	1.85107	-38.42	1.83447
-38.32	1.32861	-38.32	1.28125	-38.32	1.31152	-38.32	1.40332	-38.32	1.84131	-38.32	1.82715
-38.22	1.32715	-38.22	1.28076	-38.22	1.30957	-38.22	1.39355	-38.22	1.84082	-38.22	1.8252
-38.12	1.31934	-38.12	1.27344	-38.12	1.29932	-38.12	1.3916	-38.12	1.8335	-38.12	1.80957
-38.02	1.31738	-38.02	1.26367	-38.02	1.29199	-38.02	1.38379	-38.02	1.83154	-38.02	1.80371
-37.92	1.30566	-37.92	1.26172	-37.92	1.29004	-37.92	1.38184	-37.92	1.82373	-37.92	1.80371
-37.82	1.29785	-37.82	1.25	-37.82	1.29004	-37.82	1.37549	-37.82	1.81006	-37.82	1.79736
-37.72	1.28955	-37.72	1.24805	-37.72	1.28809	-37.72	1.38184	-37.72	1.81152	-37.72	1.7959
-37.62	1.28809	-37.62	1.2417	-37.62	1.28174	-37.62	1.38184	-37.62	1.8042	-37.62	1.77637
-37.52	1.28809	-37.52	1.23242	-37.52	1.28027	-37.52	1.38574	-37.52	1.79443	-37.52	1.77441
-37.42	1.28027	-37.42	1.22266	-37.42	1.28027	-37.42	1.38379	-37.42	1.78857	-37.42	1.7666
-37.32	1.27832	-37.32	1.2207	-37.32	1.26074	-37.32	1.38135	-37.32	1.78076	-37.32	1.75439
-37.22	1.27588	-37.22	1.2207	-37.22	1.25879	-37.22	1.37402	-37.22	1.771	-37.22	1.74707
-37.12	1.26855	-37.12	1.21875	-37.12	1.25098	-37.12	1.36426	-37.12	1.77051	-37.12	1.74512
-37.02	1.2666	-37.02	1.21094	-37.02	1.25049	-37.02	1.35449	-37.02	1.771	-37.02	1.7373
-36.92	1.25879	-36.92	1.20264	-36.92	1.24902	-36.92	1.34473	-36.92	1.76318	-36.92	1.73535
-36.82	1.24512	-36.82	1.19336	-36.82	1.24121	-36.82	1.35059	-36.82	1.76123	-36.82	1.73682
-36.72	1.23877	-36.72	1.19922	-36.72	1.23926	-36.72	1.34277	-36.72	1.7417	-36.72	1.72949
-36.62	1.2373	-36.62	1.19141	-36.62	1.24707	-36.62	1.34229	-36.62	1.74121	-36.62	1.71582
-36.52	1.22949	-36.52	1.18164	-36.52	1.24072	-36.52	1.33496	-36.52	1.73389	-36.52	1.70801
-36.42	1.22754	-36.42	1.17188	-36.42	1.23145	-36.42	1.33301	-36.42	1.72412	-36.42	1.70605
-36.32	1.21973	-36.32	1.17139	-36.32	1.22168	-36.32	1.3252	-36.32	1.71045	-36.32	1.69824
-36.22	1.21777	-36.22	1.16406	-36.22	1.21973	-36.22	1.32324	-36.22	1.70264	-36.22	1.69775
-36.12	1.20752	-36.12	1.16992	-36.12	1.21973	-36.12	1.31689	-36.12	1.70068	-36.12	1.67871
-36.02	1.2002	-36.02	1.16211	-36.02	1.21191	-36.02	1.31152	-36.02	1.70215	-36.02	1.67676
-35.92	1.20605	-35.92	1.16016	-35.92	1.20361	-35.92	1.30371	-35.92	1.69287	-35.92	1.66895
-35.82	1.19824	-35.82	1.15234	-35.82	1.20996	-35.82	1.30176	-35.82	1.68311	-35.82	1.65527
-35.72	1.19629	-35.72	1.15186	-35.72	1.20215	-35.72	1.31348	-35.72	1.66162	-35.72	1.64746
-35.62	1.19775	-35.62	1.14063	-35.62	1.19238	-35.62	1.29395	-35.62	1.65967	-35.62	1.64697
-35.52	1.19824	-35.52	1.15039	-35.52	1.18262	-35.52	1.29346	-35.52	1.65186	-35.52	1.63965
-35.42	1.17871	-35.42	1.14258	-35.42	1.17676	-35.42	1.30176	-35.42	1.66309	-35.42	1.62598
-35.32	1.17676	-35.32	1.14063	-35.32	1.16895	-35.32	1.28613	-35.32	1.65967	-35.32	1.62598
-35.22	1.16895	-35.22	1.13281	-35.22	1.16064	-35.22	1.28418	-35.22	1.65186	-35.22	1.62744
-35.12	1.16064	-35.12	1.12061	-35.12	1.15137	-35.12	1.28223	-35.12	1.6499	-35.12	1.62012
-35.02	1.15918	-35.02	1.11914	-35.02	1.1416	-35.02	1.27588	-35.02	1.63818	-35.02	1.61426
-34.92	1.15137	-34.92	1.12305	-34.92	1.13965	-34.92	1.27441	-34.92	1.63037	-34.92	1.60645
-34.82	1.14551	-34.82	1.12109	-34.82	1.13965	-34.82	1.27441	-34.82	1.62207	-34.82	1.60449
-34.72	1.14551	-34.72	1.10938	-34.72	1.13184	-34.72	1.27441	-34.72	1.62061	-34.72	1.59668
-34.62	1.1377	-34.62	1.09961	-34.62	1.13135	-34.62	1.26074	-34.62	1.62061	-34.62	1.59619
-34.52	1.12939	-34.52	1.09912	-34.52	1.11816	-34.52	1.26221	-34.52	1.61279	-34.52	1.58887
-34.42	1.12793	-34.42	1.10352	-34.42	1.11035	-34.42	1.2627	-34.42	1.61084	-34.42	1.5752
-34.32	1.12012	-34.32	1.08984	-34.32	1.1123	-34.32	1.25488	-34.32	1.60449	-34.32	1.56738
-34.22	1.11816	-34.22	1.08984	-34.22	1.11035	-34.22	1.25293	-34.22	1.59521	-34.22	1.56543
-34.12	1.11816	-34.12	1.08789	-34.12	1.09863	-34.12	1.2373	-34.12	1.57373	-34.12	1.55762
-34.02	1.1084	-34.02	1.09326	-34.02	1.08252	-34.02	1.2334	-34.02	1.57959	-34.02	1.54932
-33.92	1.10791	-33.92	1.08398	-33.92	1.08105	-33.92	1.22314	-33.92	1.57178	-33.92	1.54004
-33.82	1.1084	-33.82	1.08203	-33.82	1.07129	-33.82	1.21387	-33.82	1.55029	-33.82	1.53418
-33.72	1.10059	-33.72	1.07031	-33.72	1.06934	-33.72	1.2041	-33.72	1.54053	-33.72	1.51855
-33.62	1.09863	-33.62	1.06055	-33.62	1.06152	-33.62	1.19434	-33.62	1.53223	-33.62	1.5166
-33.52	1.09668	-33.52	1.05859	-33.52	1.05957	-33.52	1.19238	-33.52	1.53076	-33.52	1.51807
-33.42	1.09033	-33.42	1.0625	-33.42	1.0498	-33.42	1.18457	-33.42	1.52295	-33.42	1.49902
-33.32	1.08887	-33.32	1.05029	-33.32	1.04004	-33.32	1.1748	-33.32	1.521	-33.32	1.48926
-33.22	1.08105	-33.22	1.04883	-33.22	1.03174	-33.22	1.1665	-33.22	1.51123	-33.22	1.4873
-33.12	1.0791	-33.12	1.04102	-33.12	1.03027	-33.12	1.16113	-33.12	1.50342	-33.12	1.47949
-33.02	1.07715	-33.02	1.03125	-33.02	1.03027	-33.02	1.16504	-33.02	1.49365	-33.02	1.46582
-32.92	1.06934	-32.92	1.0332	-32.92	1.02051	-32.92	1.15527	-32.92	1.48926	-32.92	1.44824
-32.82	1.05957	-32.82	1.01953	-32.82	1.01855	-32.82	1.14551	-32.82	1.48193	-32.82	1.44775
-32.72	1.05908	-32.72	1.03076	-32.72	1.01855	-32.72	1.15137	-32.72	1.47998	-32.72	1.44824
-32.62	1.05762	-32.62	1.03125	-32.62	1.01025	-32.62	1.14502	-32.62	1.46045	-32.62	1.43848
-32.52	1.0498	-32.52	1.02344	-32.52	1.00098	-32.52	1.14355	-32.52	1.45068	-32.52	1.43652
-32.42	1.05566	-32.42	1.01367	-32.42	0.991211	-32.42	1.13574	-32.42	1.45264	-32.42	1.41699
-32.32	1.04785	-32.32	1.01953	-32.32	0.993164	-32.32	1.12598	-32.32	1.43262	-32.32	1.42676
-32.22	1.03809	-32.22	1.01172	-32.22	0.987305	-32.22	1.12402	-32.22	1.43115	-32.22	1.4165
-32.12	1.02979	-32.12	1.00342	-32.12	0.97168	-32.12	1.11426	-32.12	1.42334	-32.12	1.39941
-32.02	1.02051	-32.02	0.994141	-32.02	0.967773	-32.02	1.10449	-32.02	1.42139	-32.02	1.38965
-31.92	1.02637	-31.92	0.992188	-31.92	0.961426	-31.92	1.10254	-31.92	1.41357	-31.92	1.3877
-31.82	1.01855	-31.82	0.982422	-31.82	0.959961	-31.82	1.09424	-31.82	1.41309	-31.82	1.36816
-31.72	1.00879	-31.72	0.980469	-31.72	0.952148	-31.72	1.08496	-31.72	1.40186	-31.72	1.37402
-31.62	1.01855	-31.62	0.980469	-31.62	0.950195	-31.62	1.08301	-31.62	1.41162	-31.62	1.36768
-31.52	1.0083	-31.52	0.970703	-31.52	0.952148	-31.52	1.08496	-31.52	1.40381	-31.52	1.35449
-31.42	0.999023	-31.42	0.972656	-31.42	0.942383	-31.42	1.0752	-31.42	1.40186	-31.42	1.36621
-31.32	0.99707	-31.32	0.960449	-31.32	0.928711	-31.32	1.06543	-31.32	1.39014	-31.32	1.35449
-31.22	1.00098	-31.22	0.951172	-31.22	0.930664	-31.22	1.05566	-31.22	1.38037	-31.22	1.33887
-31.12	0.991211	-31.12	0.941406	-31.12	0.922363	-31.12	1.04199	-31.12	1.37207	-31.12	1.32715
-31.02	0.99707	-31.02	0.943359	-31.02	0.928711	-31.02	1.04541	-31.02	1.36279	-31.02	1.31738
-30.92	0.998535	-30.92	0.941406	-30.92	0.920898	-30.92	1.03613	-30.92	1.35303	-30.92	1.31689
-30.82	0.991211	-30.82	0.939453	-30.82	0.922852	-30.82	1.02637	-30.82	1.34326	-30.82	1.30957
-30.72	0.981445	-30.72	0.931641	-30.72	0.90918	-30.72	1.02441	-30.72	1.34131	-30.72	1.31543
-30.62	0.967773	-30.62	0.938965	-30.62	0.918945	-30.62	1.01465	-30.62	1.34131	-30.62	1.30762
-30.52	0.977539	-30.52	0.931641	-30.52	0.912598	-30.52	1.00488	-30.52	1.33154	-30.52	1.29785
-30.42	0.969727	-30.42	0.933594	-30.42	0.911133	-30.42	1.00293	-30.42	1.32324	-30.42	1.27637
-30.32	0.967773	-30.32	0.927734	-30.32	0.901367	-30.32	0.993164	-30.32	1.32178	-30.32	1.27588
-30.22	0.967285	-30.22	0.919922	-30.22	0.899414	-30.22	0.975586	-30.22	1.31396	-30.22	1.26855
-30.12	0.959961	-30.12	0.910156	-30.12	0.899414	-30.12	0.973145	-30.12	1.31201	-30.12	1.2666
-30.02	0.950195	-30.02	0.901855	-30.02	0.901367	-30.02	0.96582	-30.02	1.30811	-30.02	1.25879
-29.92	0.956055	-29.92	0.904297	-29.92	0.900879	-29.92	0.963867	-29.92	1.30176	-29.92	1.24512
-29.82	0.948242	-29.82	0.890625	-29.82	0.901367	-29.82	0.961914	-29.82	1.29248	-29.82	1.23877
-29.72	0.947754	-29.72	0.888672	-29.72	0.891602	-29.72	0.954102	-29.72	1.30225	-29.72	1.21777
-29.62	0.94043	-29.62	0.892578	-29.62	0.881836	-29.62	0.944336	-29.62	1.29443	-29.62	1.20801
-29.52	0.930664	-29.52	0.882813	-29.52	0.87207	-29.52	0.93457	-29.52	1.28076	-29.52	1.19824
-29.42	0.928711	-29.42	0.873047	-29.42	0.870117	-29.42	0.934082	-29.42	1.271	-29.42	1.18848
-29.32	0.926758	-29.32	0.859375	-29.32	0.868164	-29.32	0.926758	-29.32	1.26904	-29.32	1.17871
-29.22	0.918945	-29.22	0.858887	-29.22	0.860352	-29.22	0.915039	-29.22	1.27441	-29.22	1.17676
-29.12	0.90918	-29.12	0.855469	-29.12	0.859863	-29.12	0.913086	-29.12	1.27295	-29.12	1.16504
-29.02	0.899414	-29.02	0.851563	-29.02	0.844727	-29.02	0.913086	-29.02	1.27295	-29.02	1.15674
-28.92	0.906738	-28.92	0.851563	-28.92	0.848633	-28.92	0.90332	-28.92	1.26318	-28.92	1.14746
-28.82	0.891602	-28.82	0.849609	-28.82	0.84082	-28.82	0.893555	-28.82	1.25342	-28.82	1.14551
-28.72	0.889648	-28.72	0.841797	-28.72	0.850586	-28.72	0.893066	-28.72	1.25146	-28.72	1.1377
-28.62	0.887695	-28.62	0.833496	-28.62	0.838867	-28.62	0.885742	-28.62	1.24121	-28.62	1.13574
-28.52	0.887695	-28.52	0.832031	-28.52	0.830566	-28.52	0.883789	-28.52	1.23193	-28.52	1.13721
-28.42	0.881348	-28.42	0.822266	-28.42	0.829102	-28.42	0.874023	-28.42	1.23389	-28.42	1.1377
-28.32	0.87207	-28.32	0.8125	-28.32	0.821289	-28.32	0.87207	-28.32	1.22412	-28.32	1.12793
-28.22	0.870117	-28.22	0.802734	-28.22	0.819336	-28.22	0.87207	-28.22	1.22217	-28.22	1.11621
-28.12	0.860352	-28.12	0.800781	-28.12	0.817383	-28.12	0.86377	-28.12	1.22021	-28.12	1.10645
-28.02	0.858398	-28.02	0.791016	-28.02	0.80957	-28.02	0.866211	-28.02	1.2124	-28.02	1.10449
-27.92	0.848633	-27.92	0.78125	-27.92	0.820801	-27.92	0.864258	-27.92	1.2041	-27.92	1.09814
-27.82	0.84668	-27.82	0.780762	-27.82	0.801758	-27.82	0.864258	-27.82	1.19482	-27.82	1.09668
-27.72	0.840332	-27.72	0.771484	-27.72	0.799805	-27.72	0.862305	-27.72	1.18506	-27.72	1.08887
-27.62	0.831055	-27.62	0.769531	-27.62	0.797852	-27.62	0.854492	-27.62	1.18311	-27.62	1.06738
-27.52	0.829102	-27.52	0.761719	-27.52	0.790039	-27.52	0.852539	-27.52	1.17334	-27.52	1.06543
-27.42	0.836914	-27.42	0.759766	-27.42	0.791992	-27.42	0.852051	-27.42	1.17139	-27.42	1.06543
-27.32	0.829102	-27.32	0.75	-27.32	0.790039	-27.32	0.844727	-27.32	1.16357	-27.32	1.05566
-27.22	0.819336	-27.22	0.740234	-27.22	0.781738	-27.22	0.842773	-27.22	1.1499	-27.22	1.04736
-27.12	0.80957	-27.12	0.739746	-27.12	0.772461	-27.12	0.844727	-27.12	1.1416	-27.12	1.0459
-27.02	0.80127	-27.02	0.732422	-27.02	0.770508	-27.02	0.842773	-27.02	1.15186	-27.02	1.03809
-26.92	0.807617	-26.92	0.738281	-26.92	0.762695	-26.92	0.834961	-26.92	1.15186	-26.92	1.02832
-26.82	0.799805	-26.82	0.742188	-26.82	0.756836	-26.82	0.82666	-26.82	1.1499	-26.82	1.02637
-26.72	0.790039	-26.72	0.732422	-26.72	0.760742	-26.72	0.813477	-26.72	1.14209	-26.72	1.02441
-26.62	0.788086	-26.62	0.71875	-26.62	0.752441	-26.62	0.823242	-26.62	1.13232	-26.62	1.01807
-26.52	0.780273	-26.52	0.724121	-26.52	0.758789	-26.52	0.81543	-26.52	1.13184	-26.52	1.00879
-26.42	0.779785	-26.42	0.722656	-26.42	0.743164	-26.42	0.813477	-26.42	1.12256	-26.42	1.00684
-26.32	0.766602	-26.32	0.712891	-26.32	0.729492	-26.32	0.823242	-26.32	1.11279	-26.32	1.01855
-26.22	0.770508	-26.22	0.710938	-26.22	0.731445	-26.22	0.824707	-26.22	1.11084	-26.22	1.0166
-26.12	0.760742	-26.12	0.701172	-26.12	0.729492	-26.12	0.81543	-26.12	1.10303	-26.12	1.00879
-26.02	0.758789	-26.02	0.703125	-26.02	0.723145	-26.02	0.813477	-26.02	1.10107	-26.02	0.996582
-25.92	0.749023	-25.92	0.689453	-25.92	0.713867	-25.92	0.813477	-25.92	1.10059	-25.92	0.987305
-25.82	0.748535	-25.82	0.691406	-25.82	0.711914	-25.82	0.803711	-25.82	1.08545	-25.82	0.985352
-25.72	0.741211	-25.72	0.683105	-25.72	0.702148	-25.72	0.813477	-25.72	1.07373	-25.72	0.977539
-25.62	0.739258	-25.62	0.689453	-25.62	0.692383	-25.62	0.813477	-25.62	1.07959	-25.62	0.975586
-25.52	0.737305	-25.52	0.681641	-25.52	0.69043	-25.52	0.805176	-25.52	1.07959	-25.52	0.967773
-25.42	0.741211	-25.42	0.691406	-25.42	0.69043	-25.42	0.795898	-25.42	1.07178	-25.42	0.958008
-25.32	0.727539	-25.32	0.691406	-25.32	0.680664	-25.32	0.793945	-25.32	1.06201	-25.32	0.949707
-25.22	0.737305	-25.22	0.673828	-25.22	0.672363	-25.22	0.78418	-25.22	1.05225	-25.22	0.944336
-25.12	0.730957	-25.12	0.662109	-25.12	0.678711	-25.12	0.774414	-25.12	1.04395	-25.12	0.944336
-25.02	0.729492	-25.02	0.660156	-25.02	0.670898	-25.02	0.780273	-25.02	1.04248	-25.02	0.936523
-24.92	0.719727	-24.92	0.663574	-24.92	0.672852	-24.92	0.78418	-24.92	1.03271	-24.92	0.938477
-24.82	0.709961	-24.82	0.654297	-24.82	0.65918	-24.82	0.775879	-24.82	1.02295	-24.82	0.937988
-24.72	0.71582	-24.72	0.652344	-24.72	0.661133	-24.72	0.766602	-24.72	1.00146	-24.72	0.926758
-24.62	0.708008	-24.62	0.642578	-24.62	0.651367	-24.62	0.764648	-24.62	0.991699	-24.62	0.936523
-24.52	0.709961	-24.52	0.640625	-24.52	0.650879	-24.52	0.762695	-24.52	0.993652	-24.52	0.928711
-24.42	0.70166	-24.42	0.642578	-24.42	0.65332	-24.42	0.762695	-24.42	0.97998	-24.42	0.918945
-24.32	0.688477	-24.32	0.640625	-24.32	0.651367	-24.32	0.745117	-24.32	0.97168	-24.32	0.90918
-24.22	0.69043	-24.22	0.623047	-24.22	0.641602	-24.22	0.733398	-24.22	0.962402	-24.22	0.887695
-24.12	0.688477	-24.12	0.619141	-24.12	0.639648	-24.12	0.735352	-24.12	0.952637	-24.12	0.89502
-24.02	0.688477	-24.02	0.61084	-24.02	0.629883	-24.02	0.723145	-24.02	0.942871	-24.02	0.887695
-23.92	0.678711	-23.92	0.621094	-23.92	0.631836	-23.92	0.725586	-23.92	0.933105	-23.92	0.866211
-23.82	0.680664	-23.82	0.613281	-23.82	0.614258	-23.82	0.71582	-23.82	0.931152	-23.82	0.856445
-23.72	0.680176	-23.72	0.611328	-23.72	0.598633	-23.72	0.713867	-23.72	0.92334	-23.72	0.866211
-23.62	0.670898	-23.62	0.601563	-23.62	0.590332	-23.62	0.704102	-23.62	0.920898	-23.62	0.858398
-23.52	0.668945	-23.52	0.599609	-23.52	0.581055	-23.52	0.694336	-23.52	0.913574	-23.52	0.848633
-23.42	0.65918	-23.42	0.61084	-23.42	0.583008	-23.42	0.68457	-23.42	0.903809	-23.42	0.836426
-23.32	0.649414	-23.32	0.603516	-23.32	0.573242	-23.32	0.674805	-23.32	0.909668	-23.32	0.838867
-23.22	0.655273	-23.22	0.601563	-23.22	0.571289	-23.22	0.665039	-23.22	0.894043	-23.22	0.829102
-23.12	0.639648	-23.12	0.591797	-23.12	0.561523	-23.12	0.65332	-23.12	0.880371	-23.12	0.834961
-23.02	0.639648	-23.02	0.59375	-23.02	0.567383	-23.02	0.656738	-23.02	0.870605	-23.02	0.827148
-22.92	0.629883	-22.92	0.580078	-22.92	0.55957	-22.92	0.663086	-22.92	0.86084	-22.92	0.817383
-22.82	0.629395	-22.82	0.582031	-22.82	0.55127	-22.82	0.655273	-22.82	0.864258	-22.82	0.807617
-22.72	0.620117	-22.72	0.580078	-22.72	0.541992	-22.72	0.65332	-22.72	0.85498	-22.72	0.787598
-22.62	0.610352	-22.62	0.574219	-22.62	0.551758	-22.62	0.655273	-22.62	0.841309	-22.62	0.790039
-22.52	0.600586	-22.52	0.570313	-22.52	0.541992	-22.52	0.645508	-22.52	0.839355	-22.52	0.78418
-22.42	0.600586	-22.42	0.552734	-22.42	0.532227	-22.42	0.631836	-22.42	0.831543	-22.42	0.776367
-22.32	0.59082	-22.32	0.550293	-22.32	0.532227	-22.32	0.614258	-22.32	0.833496	-22.32	0.766602
-22.22	0.579102	-22.22	0.552734	-22.22	0.522461	-22.22	0.615723	-22.22	0.82373	-22.22	0.768555
-22.12	0.569336	-22.12	0.535156	-22.12	0.512695	-22.12	0.606445	-22.12	0.831055	-22.12	0.766602
-22.02	0.567383	-22.02	0.539063	-22.02	0.508789	-22.02	0.59668	-22.02	0.815918	-22.02	0.749023
-21.92	0.569336	-21.92	0.535156	-21.92	0.510742	-21.92	0.583008	-21.92	0.812012	-21.92	0.73877
-21.82	0.568848	-21.82	0.53125	-21.82	0.502441	-21.82	0.584961	-21.82	0.802246	-21.82	0.745117
-21.72	0.551758	-21.72	0.521484	-21.72	0.500977	-21.72	0.575195	-21.72	0.784668	-21.72	0.737305
-21.62	0.540039	-21.62	0.511719	-21.62	0.50293	-21.62	0.573242	-21.62	0.780762	-21.62	0.739258
-21.52	0.530273	-21.52	0.511719	-21.52	0.500977	-21.52	0.563477	-21.52	0.780762	-21.52	0.717773
-21.42	0.52832	-21.42	0.501953	-21.42	0.491211	-21.42	0.566895	-21.42	0.770996	-21.42	0.71582
-21.32	0.518555	-21.32	0.501465	-21.32	0.481445	-21.32	0.545898	-21.32	0.762695	-21.32	0.713867
-21.22	0.520508	-21.22	0.496094	-21.22	0.481445	-21.22	0.545898	-21.22	0.765137	-21.22	0.70752
-21.12	0.499023	-21.12	0.492188	-21.12	0.479492	-21.12	0.536133	-21.12	0.743652	-21.12	0.69043
-21.02	0.49707	-21.02	0.474609	-21.02	0.469727	-21.02	0.53418	-21.02	0.743652	-21.02	0.686523
-20.92	0.479492	-20.92	0.470703	-20.92	0.473145	-20.92	0.524414	-20.92	0.733887	-20.92	0.676758
-20.82	0.469238	-20.82	0.472656	-20.82	0.463867	-20.82	0.514648	-20.82	0.731934	-20.82	0.666992
-20.72	0.463867	-20.72	0.462891	-20.72	0.452148	-20.72	0.504883	-20.72	0.722168	-20.72	0.649414
-20.62	0.452148	-20.62	0.451172	-20.62	0.442383	-20.62	0.504883	-20.62	0.720215	-20.62	0.649414
-20.52	0.442383	-20.52	0.453125	-20.52	0.442383	-20.52	0.495117	-20.52	0.712402	-20.52	0.635742
-20.42	0.430664	-20.42	0.443359	-20.42	0.432617	-20.42	0.485352	-20.42	0.711914	-20.42	0.637695
-20.32	0.428711	-20.32	0.431641	-20.32	0.415039	-20.32	0.463867	-20.32	0.702637	-20.32	0.62793
-20.22	0.422852	-20.22	0.421875	-20.22	0.411133	-20.22	0.465332	-20.22	0.70459	-20.22	0.627441
-20.12	0.418945	-20.12	0.412109	-20.12	0.401367	-20.12	0.448242	-20.12	0.69873	-20.12	0.610352
-20.02	0.40918	-20.02	0.413574	-20.02	0.391602	-20.02	0.444336	-20.02	0.702637	-20.02	0.598633
-19.92	0.399414	-19.92	0.404297	-19.92	0.391602	-19.92	0.438477	-19.92	0.685059	-19.92	0.588867
-19.82	0.389648	-19.82	0.404297	-19.82	0.381836	-19.82	0.426758	-19.82	0.67334	-19.82	0.586914
-19.72	0.37793	-19.72	0.382813	-19.72	0.362305	-19.72	0.416992	-19.72	0.671387	-19.72	0.569336
-19.62	0.37207	-19.62	0.382813	-19.62	0.350586	-19.62	0.405273	-19.62	0.663086	-19.62	0.557617
-19.52	0.360352	-19.52	0.373047	-19.52	0.348633	-19.52	0.40332	-19.52	0.645996	-19.52	0.547852
-19.42	0.338867	-19.42	0.363281	-19.42	0.342773	-19.42	0.405273	-19.42	0.64209	-19.42	0.538086
-19.32	0.340332	-19.32	0.351563	-19.32	0.340332	-19.32	0.395508	-19.32	0.644043	-19.32	0.520508
-19.22	0.331055	-19.22	0.353516	-19.22	0.331055	-19.22	0.383789	-19.22	0.634277	-19.22	0.516602
-19.12	0.329102	-19.12	0.34375	-19.12	0.325195	-19.12	0.366211	-19.12	0.616699	-19.12	0.499023
-19.02	0.323242	-19.02	0.339844	-19.02	0.321289	-19.02	0.354492	-19.02	0.612793	-19.02	0.496582
-18.92	0.311523	-18.92	0.322266	-18.92	0.303711	-18.92	0.344727	-18.92	0.603027	-18.92	0.491211
-18.82	0.297852	-18.82	0.322266	-18.82	0.299805	-18.82	0.346191	-18.82	0.591309	-18.82	0.479492
-18.72	0.291992	-18.72	0.320313	-18.72	0.301758	-18.72	0.336914	-18.72	0.585449	-18.72	0.477539
-18.62	0.288086	-18.62	0.302734	-18.62	0.299805	-18.62	0.323242	-18.62	0.57373	-18.62	0.459961
-18.52	0.290039	-18.52	0.283203	-18.52	0.282227	-18.52	0.325195	-18.52	0.552246	-18.52	0.456055
-18.42	0.280273	-18.42	0.280762	-18.42	0.282227	-18.42	0.323242	-18.42	0.540527	-18.42	0.44043
-18.32	0.268555	-18.32	0.263672	-18.32	0.272461	-18.32	0.305664	-18.32	0.543945	-18.32	0.436523
-18.22	0.260254	-18.22	0.263672	-18.22	0.260742	-18.22	0.297852	-18.22	0.526855	-18.22	0.426758
-18.12	0.250977	-18.12	0.253906	-18.12	0.243164	-18.12	0.293945	-18.12	0.515137	-18.12	0.416992
-18.02	0.239258	-18.02	0.242188	-18.02	0.240723	-18.02	0.28418	-18.02	0.493652	-18.02	0.407227
-17.92	0.233398	-17.92	0.232422	-17.92	0.223633	-17.92	0.274414	-17.92	0.48584	-17.92	0.389648
-17.82	0.22168	-17.82	0.222656	-17.82	0.223633	-17.82	0.264648	-17.82	0.474121	-17.82	0.387207
-17.72	0.219727	-17.72	0.222656	-17.72	0.213867	-17.72	0.266113	-17.72	0.464355	-17.72	0.370117
-17.62	0.202148	-17.62	0.220703	-17.62	0.202148	-17.62	0.256836	-17.62	0.452637	-17.62	0.370117
-17.52	0.198242	-17.52	0.210938	-17.52	0.18457	-17.52	0.24707	-17.52	0.435059	-17.52	0.356445
-17.42	0.200195	-17.42	0.212891	-17.42	0.180664	-17.42	0.243164	-17.42	0.431152	-17.42	0.34668
-17.32	0.198242	-17.32	0.191406	-17.32	0.182617	-17.32	0.235352	-17.32	0.425293	-17.32	0.348633
-17.22	0.200195	-17.22	0.192871	-17.22	0.172852	-17.22	0.223633	-17.22	0.421387	-17.22	0.319336
-17.12	0.191895	-17.12	0.191406	-17.12	0.151367	-17.12	0.225586	-17.12	0.403809	-17.12	0.319336
-17.02	0.19043	-17.02	0.173828	-17.02	0.151367	-17.02	0.21582	-17.02	0.39209	-17.02	0.313477
-16.92	0.180664	-16.92	0.173828	-16.92	0.141602	-16.92	0.213867	-16.92	0.382324	-16.92	0.297852
-16.82	0.180664	-16.82	0.160156	-16.82	0.131836	-16.82	0.196289	-16.82	0.380371	-16.82	0.29541
-16.72	0.170898	-16.72	0.162109	-16.72	0.121582	-16.72	0.192383	-16.72	0.362793	-16.72	0.291992
-16.62	0.15918	-16.62	0.152344	-16.62	0.120117	-16.62	0.174805	-16.62	0.364258	-16.62	0.276367
-16.52	0.15332	-16.52	0.162109	-16.52	0.12207	-16.52	0.17627	-16.52	0.35498	-16.52	0.266602
-16.42	0.149414	-16.42	0.144531	-16.42	0.112305	-16.42	0.15918	-16.42	0.343262	-16.42	0.268555
-16.32	0.139648	-16.32	0.140625	-16.32	0.110352	-16.32	0.155273	-16.32	0.333496	-16.32	0.258789
-16.22	0.137695	-16.22	0.132324	-16.22	0.104492	-16.22	0.15332	-16.22	0.331543	-16.22	0.264648
-16.12	0.12793	-16.12	0.123047	-16.12	0.100586	-16.12	0.143555	-16.12	0.325684	-16.12	0.249023
-16.02	0.137695	-16.02	0.113281	-16.02	0.102539	-16.02	0.137695	-16.02	0.321777	-16.02	0.23877
-15.92	0.120117	-15.92	0.113281	-15.92	0.100586	-15.92	0.125977	-15.92	0.312012	-15.92	0.229492
-15.82	0.121582	-15.82	0.111328	-15.82	0.0908203	-15.82	0.124023	-15.82	0.306152	-15.82	0.227539
-15.72	0.116211	-15.72	0.105469	-15.72	0.090332	-15.72	0.114258	-15.72	0.302246	-15.72	0.217773
-15.62	0.120117	-15.62	0.101563	-15.62	0.0927734	-15.62	0.112305	-15.62	0.284668	-15.62	0.208008
-15.52	0.110352	-15.52	0.101563	-15.52	0.0908203	-15.52	0.104004	-15.52	0.280762	-15.52	0.206055
-15.42	0.108398	-15.42	0.0996094	-15.42	0.0810547	-15.42	0.106445	-15.42	0.263184	-15.42	0.196289
-15.32	0.106445	-15.32	0.101563	-15.32	0.0830078	-15.32	0.112305	-15.32	0.25293	-15.32	0.194336
-15.22	0.102539	-15.22	0.0932617	-15.22	0.0810547	-15.22	0.104492	-15.22	0.251465	-15.22	0.187988
-15.12	0.100098	-15.12	0.0917969	-15.12	0.0712891	-15.12	0.102539	-15.12	0.241699	-15.12	0.178711
-15.02	0.0986328	-15.02	0.0820313	-15.02	0.0693359	-15.02	0.112305	-15.02	0.224121	-15.02	0.168945
-14.92	0.100586	-14.92	0.0878906	-14.92	0.0727539	-14.92	0.105957	-14.92	0.224121	-14.92	0.15918
-14.82	0.0986328	-14.82	0.0839844	-14.82	0.0712891	-14.82	0.104492	-14.82	0.214355	-14.82	0.157227
-14.72	0.0888672	-14.72	0.0800781	-14.72	0.0693359	-14.72	0.102539	-14.72	0.212402	-14.72	0.155273
-14.62	0.0986328	-14.62	0.0703125	-14.62	0.0693359	-14.62	0.0947266	-14.62	0.202637	-14.62	0.147461
-14.52	0.0986328	-14.52	0.0722656	-14.52	0.0712891	-14.52	0.104492	-14.52	0.192871	-14.52	0.13916
-14.42	0.0981445	-14.42	0.0717773	-14.42	0.0615234	-14.42	0.0947266	-14.42	0.183105	-14.42	0.145508
-14.32	0.0810547	-14.32	0.0742188	-14.32	0.0595703	-14.32	0.0927734	-14.32	0.172852	-14.32	0.137695
-14.22	0.0810547	-14.22	0.0722656	-14.22	0.0629883	-14.22	0.0830078	-14.22	0.175293	-14.22	0.135742
-14.12	0.0791016	-14.12	0.0625	-14.12	0.0615234	-14.12	0.0942383	-14.12	0.17334	-14.12	0.12793
-14.02	0.0693359	-14.02	0.0683594	-14.02	0.0595703	-14.02	0.0751953	-14.02	0.163574	-14.02	0.135254
-13.92	0.0712891	-13.92	0.0722656	-13.92	0.0595703	-13.92	0.0751953	-13.92	0.169434	-13.92	0.12793
-13.82	0.0576172	-13.82	0.0703125	-13.82	0.0498047	-13.82	0.0654297	-13.82	0.153809	-13.82	0.118164
-13.72	0.0595703	-13.72	0.0737305	-13.72	0.0517578	-13.72	0.0634766	-13.72	0.14209	-13.72	0.116211
-13.62	0.0576172	-13.62	0.0644531	-13.62	0.0498047	-13.62	0.0537109	-13.62	0.140137	-13.62	0.106445
-13.52	0.059082	-13.52	0.0546875	-13.52	0.0517578	-13.52	0.0556641	-13.52	0.14209	-13.52	0.104492
-13.42	0.0615234	-13.42	0.0507813	-13.42	0.0512695	-13.42	0.0537109	-13.42	0.133789	-13.42	0.108398
-13.32	0.0595703	-13.32	0.0507813	-13.32	0.0537109	-13.32	0.0532227	-13.32	0.132324	-13.32	0.0986328
-13.22	0.0498047	-13.22	0.0410156	-13.22	0.0517578	-13.22	0.0556641	-13.22	0.122559	-13.22	0.0942383
-13.12	0.0478516	-13.12	0.0429688	-13.12	0.0576172	-13.12	0.0458984	-13.12	0.112793	-13.12	0.0986328
-13.02	0.0576172	-13.02	0.0410156	-13.02	0.0537109	-13.02	0.0517578	-13.02	0.11084	-13.02	0.0888672
-12.92	0.0576172	-12.92	0.0390625	-12.92	0.0576172	-12.92	0.0439453	-12.92	0.0932617	-12.92	0.0791016
-12.82	0.0493164	-12.82	0.0424805	-12.82	0.0498047	-12.82	0.0380859	-12.82	0.101074	-12.82	0.0849609
-12.72	0.0517578	-12.72	0.0410156	-12.72	0.0439453	-12.72	0.0341797	-12.72	0.0932617	-12.72	0.0771484
-12.62	0.0380859	-12.62	0.0429688	-12.62	0.0493164	-12.62	0.0336914	-12.62	0.0849609	-12.62	0.0688477
-12.52	0.0400391	-12.52	0.0410156	-12.52	0.0341797	-12.52	0.0341797	-12.52	0.0834961	-12.52	0.0673828
-12.42	0.0302734	-12.42	0.0332031	-12.42	0.0302734	-12.42	0.0244141	-12.42	0.065918	-12.42	0.0576172
-12.32	0.0283203	-12.32	0.0410156	-12.32	0.0419922	-12.32	0.0263672	-12.32	0.0698242	-12.32	0.0478516
-12.22	0.0302734	-12.22	0.0410156	-12.22	0.0322266	-12.22	0.0322266	-12.22	0.0620117	-12.22	0.0380859
-12.12	0.0283203	-12.12	0.0327148	-12.12	0.0302734	-12.12	0.0244141	-12.12	0.0639648	-12.12	0.0361328
-12.02	0.027832	-12.02	0.03125	-12.02	0.0322266	-12.02	0.0224609	-12.02	0.0620117	-12.02	0.0341797
-11.92	0.0283203	-11.92	0.0332031	-11.92	0.0317383	-11.92	0.0239258	-11.92	0.0615234	-11.92	0.027832
-11.82	0.0185547	-11.82	0.03125	-11.82	0.0302734	-11.82	0.0341797	-11.82	0.0463867	-11.82	0.0185547
-11.72	0.0205078	-11.72	0.0410156	-11.72	0.0205078	-11.72	0.0341797	-11.72	0.0424805	-11.72	0.0166016
-11.62	0.0263672	-11.62	0.0332031	-11.62	0.0224609	-11.62	0.0439453	-11.62	0.0327148	-11.62	0.0244141
-11.52	0.0185547	-11.52	0.03125	-11.52	0.0205078	-11.52	0.0322266	-11.52	0.0229492	-11.52	0.0283203
-11.42	0.0205078	-11.42	0.0307617	-11.42	0.0224609	-11.42	0.0341797	-11.42	0.0209961	-11.42	0.0263672
-11.32	0.0107422	-11.32	0.0332031	-11.32	0.0126953	-11.32	0.0258789	-11.32	0.0229492	-11.32	0.027832
-11.22	0.000488	-11.22	0.03125	-11.22	0.0107422	-11.22	0.0244141	-11.22	0.0131836	-11.22	0.0185547
-11.12	0.0107422	-11.12	0.0292969	-11.12	0.000977	-11.12	0.0341797	-11.12	0.0112305	-11.12	0.0166016
-11.02	0.00879	-11.02	0.0214844	-11.02	0.000488	-11.02	0.0341797	-11.02	0.0131836	-11.02	0.00684
-10.92	-0.000977	-10.92	0.03125	-10.92	0.00293	-10.92	0.0244141	-10.92	0.00488	-10.92	0.00879
-10.82	-0.00293	-10.82	0.0214844	-10.82	0.00879	-10.82	0.0224609	-10.82	0.00342	-10.82	-0.000977
-10.72	-0.00293	-10.72	0.0195313	-10.72	0.00488	-10.72	0.0244141	-10.72	-0.00635	-10.72	-0.0146484
-10.62	-0.0126953	-10.62	0.0229492	-10.62	0.00879	-10.62	0.0161133	-10.62	-0.000488	-10.62	-0.0126953
-10.52	-0.00928	-10.52	0.0214844	-10.52	0.000977	-10.52	0.0146484	-10.52	-0.00439	-10.52	-0.0131836
-10.42	-0.0107422	-10.42	0.0117188	-10.42	-0.000977	-10.42	0.0166016	-10.42	-0.0161133	-10.42	-0.0126953
-10.32	-0.0205078	-10.32	0.0136719	-10.32	0.00244	-10.32	0.0224609	-10.32	-0.0102539	-10.32	-0.0146484
-10.22	-0.0302734	-10.22	0.0117188	-10.22	0.000977	-10.22	0.0146484	-10.22	-0.00879	-10.22	-0.0224609
-10.12	-0.0244141	-10.12	-0.00586	-10.12	-0.00879	-10.12	0.0126953	-10.12	-0.00635	-10.12	-0.0322266
-10.02	-0.0205078	-10.02	-0.00195	-10.02	-0.00684	-10.02	0.0146484	-10.02	-0.0161133	-10.02	-0.0249023
-9.92	-0.0224609	-9.92	0.00195	-9.92	-0.00879	-9.92	0.0126953	-9.92	-0.0180664	-9.92	-0.0205078
-9.82	-0.0307617	-9.82	0.00146	-9.82	-0.0107422	-9.82	0.00439	-9.82	-0.027832	-9.82	-0.0224609
-9.72	-0.0205078	-9.72	0.00391	-9.72	-0.00879	-9.72	0.00684	-9.72	-0.0258789	-9.72	-0.0244141
-9.62	-0.0205078	-9.62	-0.00586	-9.62	-0.0185547	-9.62	0.0126953	-9.62	-0.0200195	-9.62	-0.0322266
-9.52	-0.0302734	-9.52	-0.00977	-9.52	-0.00732	-9.52	0.00488	-9.52	-0.0356445	-9.52	-0.0419922
-9.42	-0.0126953	-9.42	-0.00977	-9.42	-0.00879	-9.42	0.00293	-9.42	-0.0380859	-9.42	-0.0361328
-9.32	-0.0205078	-9.32	-0.015625	-9.32	-0.0185547	-9.32	0.00488	-9.32	-0.0356445	-9.32	-0.0400391
-9.22	-0.0224609	-9.22	-0.0195313	-9.22	-0.00879	-9.22	0.00293	-9.22	-0.0454102	-9.22	-0.034668
-9.12	-0.0229492	-9.12	-0.0175781	-9.12	-0.0166016	-9.12	-0.00537	-9.12	-0.0551758	-9.12	-0.0419922
-9.02	-0.0263672	-9.02	-0.0102539	-9.02	-0.0283203	-9.02	-0.00293	-9.02	-0.059082	-9.02	-0.0439453
-8.92	-0.0224609	-8.92	-0.0175781	-8.92	-0.0224609	-8.92	-0.00488	-8.92	-0.059082	-8.92	-0.0517578
-8.82	-0.0302734	-8.82	-0.00781	-8.82	-0.0185547	-8.82	-0.0146484	-8.82	-0.0571289	-8.82	-0.0458984
-8.72	-0.0322266	-8.72	-0.0175781	-8.72	-0.019043	-8.72	-0.0166016	-8.72	-0.059082	-8.72	-0.0405273
-8.62	-0.0302734	-8.62	-0.0273438	-8.62	-0.0283203	-8.62	-0.0263672	-8.62	-0.0688477	-8.62	-0.0498047
-8.52	-0.0322266	-8.52	-0.0273438	-8.52	-0.0380859	-8.52	-0.0244141	-8.52	-0.0654297	-8.52	-0.0439453
-8.42	-0.0405273	-8.42	-0.0292969	-8.42	-0.0283203	-8.42	-0.0263672	-8.42	-0.0668945	-8.42	-0.0517578
-8.32	-0.0302734	-8.32	-0.0390625	-8.32	-0.0380859	-8.32	-0.034668	-8.32	-0.0766602	-8.32	-0.0419922
-8.22	-0.0302734	-8.22	-0.0292969	-8.22	-0.0322266	-8.22	-0.0361328	-8.22	-0.0786133	-8.22	-0.0439453
-8.12	-0.0322266	-8.12	-0.0371094	-8.12	-0.0205078	-8.12	-0.0341797	-8.12	-0.0805664	-8.12	-0.050293
-8.02	-0.0302734	-8.02	-0.0395508	-8.02	-0.0288086	-8.02	-0.0283203	-8.02	-0.0766602	-8.02	-0.0439453
-7.92	-0.0322266	-7.92	-0.0371094	-7.92	-0.0263672	-7.92	-0.0439453	-7.92	-0.0786133	-7.92	-0.0517578
-7.82	-0.0307617	-7.82	-0.046875	-7.82	-0.0283203	-7.82	-0.0439453	-7.82	-0.0791016	-7.82	-0.0537109
-7.72	-0.0283203	-7.72	-0.0488281	-7.72	-0.0302734	-7.72	-0.0458984	-7.72	-0.0864258	-7.72	-0.0537109
-7.62	-0.0302734	-7.62	-0.046875	-7.62	-0.0283203	-7.62	-0.0478516	-7.62	-0.0864258	-7.62	-0.0556641
-7.52	-0.0283203	-7.52	-0.0488281	-7.52	-0.0224609	-7.52	-0.0458984	-7.52	-0.0961914	-7.52	-0.0595703
-7.42	-0.0419922	-7.42	-0.046875	-7.42	-0.0185547	-7.42	-0.0556641	-7.42	-0.0981445	-7.42	-0.0737305
-7.32	-0.0400391	-7.32	-0.0605469	-7.32	-0.019043	-7.32	-0.065918	-7.32	-0.0883789	-7.32	-0.0712891
-7.22	-0.0419922	-7.22	-0.0571289	-7.22	-0.0283203	-7.22	-0.0556641	-7.22	-0.0883789	-7.22	-0.0732422
-7.12	-0.0517578	-7.12	-0.0546875	-7.12	-0.0263672	-7.12	-0.0556641	-7.12	-0.0966797	-7.12	-0.0732422
-7.02	-0.0498047	-7.02	-0.0585938	-7.02	-0.0283203	-7.02	-0.0654297	-7.02	-0.105957	-7.02	-0.0830078
-6.92	-0.050293	-6.92	-0.0683594	-6.92	-0.0380859	-6.92	-0.0673828	-6.92	-0.0883789	-6.92	-0.0849609
-6.82	-0.0517578	-6.82	-0.0585938	-6.82	-0.0380859	-6.82	-0.0654297	-6.82	-0.104004	-6.82	-0.0834961
-6.72	-0.0517578	-6.72	-0.0566406	-6.72	-0.0478516	-6.72	-0.0751953	-6.72	-0.10791	-6.72	-0.0810547
-6.62	-0.0498047	-6.62	-0.0585938	-6.62	-0.0498047	-6.62	-0.0678711	-6.62	-0.117676	-6.62	-0.0908203
-6.52	-0.0517578	-6.52	-0.0605469	-6.52	-0.0478516	-6.52	-0.0751953	-6.52	-0.111816	-6.52	-0.0849609
-6.42	-0.0498047	-6.42	-0.0585938	-6.42	-0.0498047	-6.42	-0.0771484	-6.42	-0.10791	-6.42	-0.0810547
-6.32	-0.0517578	-6.32	-0.0668945	-6.32	-0.050293	-6.32	-0.0751953	-6.32	-0.116211	-6.32	-0.0908203
-6.22	-0.0483398	-6.22	-0.0644531	-6.22	-0.0556641	-6.22	-0.0849609	-6.22	-0.117676	-6.22	-0.0927734
-6.12	-0.0498047	-6.12	-0.0683594	-6.12	-0.0673828	-6.12	-0.0869141	-6.12	-0.115723	-6.12	-0.0932617
-6.02	-0.0517578	-6.02	-0.0664063	-6.02	-0.0576172	-6.02	-0.0849609	-6.02	-0.125488	-6.02	-0.0947266
-5.92	-0.0498047	-5.92	-0.0683594	-5.92	-0.0595703	-5.92	-0.0854492	-5.92	-0.129395	-5.92	-0.0908203
-5.82	-0.0595703	-5.82	-0.0664063	-5.82	-0.0693359	-5.82	-0.0947266	-5.82	-0.129395	-5.82	-0.100586
-5.72	-0.0498047	-5.72	-0.078125	-5.72	-0.0673828	-5.72	-0.0966797	-5.72	-0.127441	-5.72	-0.102539
-5.62	-0.0517578	-5.62	-0.0683594	-5.62	-0.0576172	-5.62	-0.0869141	-5.62	-0.137207	-5.62	-0.104492
-5.52	-0.0595703	-5.52	-0.078125	-5.52	-0.0673828	-5.52	-0.0947266	-5.52	-0.146973	-5.52	-0.0947266
-5.42	-0.050293	-5.42	-0.0800781	-5.42	-0.0791016	-5.42	-0.0966797	-5.42	-0.145508	-5.42	-0.0932617
-5.32	-0.0576172	-5.32	-0.078125	-5.32	-0.0678711	-5.32	-0.0947266	-5.32	-0.154785	-5.32	-0.0908203
-5.22	-0.0693359	-5.22	-0.0786133	-5.22	-0.0771484	-5.22	-0.0966797	-5.22	-0.156738	-5.22	-0.108398
-5.12	-0.0712891	-5.12	-0.0761719	-5.12	-0.0791016	-5.12	-0.10498	-5.12	-0.166504	-5.12	-0.112305
-5.02	-0.0615234	-5.02	-0.078125	-5.02	-0.0771484	-5.02	-0.106445	-5.02	-0.168457	-5.02	-0.12207
-4.92	-0.0693359	-4.92	-0.0761719	-4.92	-0.0869141	-4.92	-0.0966797	-4.92	-0.158691	-4.92	-0.116211
-4.82	-0.0810547	-4.82	-0.078125	-4.82	-0.0888672	-4.82	-0.0966797	-4.82	-0.168457	-4.82	-0.124023
-4.72	-0.0830078	-4.72	-0.0878906	-4.72	-0.0908203	-4.72	-0.106445	-4.72	-0.166504	-4.72	-0.133789
-4.62	-0.0810547	-4.62	-0.0898438	-4.62	-0.0888672	-4.62	-0.104492	-4.62	-0.170898	-4.62	-0.139648
-4.52	-0.0908203	-4.52	-0.0957031	-4.52	-0.0986328	-4.52	-0.106445	-4.52	-0.166504	-4.52	-0.149902
-4.42	-0.101074	-4.42	-0.107422	-4.42	-0.097168	-4.42	-0.106934	-4.42	-0.17627	-4.42	-0.15918
-4.32	-0.118164	-4.32	-0.107422	-4.32	-0.106445	-4.32	-0.116211	-4.32	-0.178223	-4.32	-0.170898
-4.22	-0.118164	-4.22	-0.117188	-4.22	-0.118164	-4.22	-0.114258	-4.22	-0.187988	-4.22	-0.180664
-4.12	-0.120117	-4.12	-0.119629	-4.12	-0.12793	-4.12	-0.124023	-4.12	-0.186035	-4.12	-0.180664
-4.02	-0.137695	-4.02	-0.128906	-4.02	-0.12793	-4.02	-0.131836	-4.02	-0.20752	-4.02	-0.19043
-3.92	-0.149414	-3.92	-0.134766	-3.92	-0.129883	-3.92	-0.143555	-3.92	-0.219238	-3.92	-0.202148
-3.82	-0.151367	-3.82	-0.138672	-3.82	-0.135742	-3.82	-0.145508	-3.82	-0.217285	-3.82	-0.211914
-3.72	-0.161133	-3.72	-0.148438	-3.72	-0.139648	-3.72	-0.135742	-3.72	-0.217773	-3.72	-0.22168
-3.62	-0.15918	-3.62	-0.138672	-3.62	-0.137695	-3.62	-0.137695	-3.62	-0.227051	-3.62	-0.231445
-3.52	-0.161133	-3.52	-0.144531	-3.52	-0.147461	-3.52	-0.135742	-3.52	-0.23291	-3.52	-0.241211
-3.42	-0.178711	-3.42	-0.148438	-3.42	-0.155273	-3.42	-0.145508	-3.42	-0.236816	-3.42	-0.25293
-3.32	-0.178711	-3.32	-0.150391	-3.32	-0.155273	-3.32	-0.144043	-3.32	-0.246582	-3.32	-0.253418
-3.22	-0.181152	-3.22	-0.15625	-3.22	-0.15918	-3.22	-0.133789	-3.22	-0.246582	-3.22	-0.258789
-3.12	-0.178711	-3.12	-0.160156	-3.12	-0.145508	-3.12	-0.125977	-3.12	-0.256348	-3.12	-0.262695
-3.02	-0.180664	-3.02	-0.158203	-3.02	-0.161133	-3.02	-0.143555	-3.02	-0.240723	-3.02	-0.260742
-2.92	-0.178711	-2.92	-0.168457	-2.92	-0.15918	-2.92	-0.135742	-2.92	-0.256348	-2.92	-0.270508
-2.82	-0.188477	-2.82	-0.173828	-2.82	-0.159668	-2.82	-0.133789	-2.82	-0.256348	-2.82	-0.280273
-2.72	-0.200195	-2.72	-0.166016	-2.72	-0.165039	-2.72	-0.143555	-2.72	-0.258301	-2.72	-0.290039
-2.62	-0.202148	-2.62	-0.183594	-2.62	-0.157227	-2.62	-0.151367	-2.62	-0.268066	-2.62	-0.30957
-2.52	-0.208008	-2.52	-0.1875	-2.52	-0.166992	-2.52	-0.155273	-2.52	-0.27832	-2.52	-0.321289
-2.42	-0.227539	-2.42	-0.197266	-2.42	-0.166992	-2.42	-0.145508	-2.42	-0.287598	-2.42	-0.356445
-2.32	-0.24707	-2.32	-0.199219	-2.32	-0.176758	-2.32	-0.155273	-2.32	-0.293457	-2.32	-0.389648
-2.22	-0.268555	-2.22	-0.224609	-2.22	-0.192383	-2.22	-0.163086	-2.22	-0.305176	-2.22	-0.401367
-2.12	-0.288086	-2.12	-0.25	-2.12	-0.206055	-2.12	-0.178711	-2.12	-0.316895	-2.12	-0.411133
-2.02	-0.299805	-2.02	-0.273438	-2.02	-0.217773	-2.02	-0.202148	-2.02	-0.342285	-2.02	-0.442383
-1.92	-0.31543	-1.92	-0.296387	-1.92	-0.242676	-1.92	-0.211914	-1.92	-0.355957	-1.92	-0.477051
-1.82	-0.329102	-1.82	-0.314453	-1.82	-0.254883	-1.82	-0.213867	-1.82	-0.380859	-1.82	-0.489258
-1.72	-0.313477	-1.72	-0.285645	-1.72	-0.177246	-1.72	-0.14209	-1.72	-0.362305	-1.72	-0.44873
-1.62	-0.247559	-1.62	-0.215332	-1.62	-0.09375	-1.62	-0.0654297	-1.62	-0.291992	-1.62	-0.374512
-1.52	-0.122559	-1.52	-0.141113	-1.52	-0.0126953	-1.52	-0.00537	-1.52	-0.199707	-1.52	-0.255371
-1.42	-0.0170898	-1.42	0.00928	-1.42	0.0864258	-1.42	0.0786133	-1.42	-0.0771484	-1.42	-0.10498
-1.32	0.0766602	-1.32	0.13623	-1.32	0.182129	-1.32	0.155273	-1.32	0.0107422	-1.32	0.0239258
-1.22	0.141602	-1.22	0.233887	-1.22	0.233398	-1.22	0.209473	-1.22	0.0888672	-1.22	0.118164
-1.12	0.213379	-1.12	0.292969	-1.12	0.260742	-1.12	0.241211	-1.12	0.140137	-1.12	0.174316
-1.02	0.237305	-1.02	0.327637	-1.02	0.275879	-1.02	0.280273	-1.02	0.149902	-1.02	0.204102
-0.920002	0.260742	-0.920002	0.375	-0.920002	0.282227	-0.920002	0.291504	-0.920002	0.149902	-0.920002	0.234863
-0.820004	0.250977	-0.820004	0.417969	-0.820004	0.290039	-0.820004	0.301758	-0.820004	0.15918	-0.820004	0.229492
-0.720001	0.239258	-0.720001	0.404297	-0.720001	0.28418	-0.720001	0.262695	-0.720001	0.144043	-0.720001	0.227539
-0.620003	0.14209	-0.620003	0.312988	-0.620003	0.130859	-0.620003	0.0957031	-0.620003	0.0585938	-0.620003	0.147949
-0.520004	0.0898438	-0.520004	0.133789	-0.520004	-0.0800781	-0.520004	-0.174316	-0.520004	-0.138184	-0.520004	-0.0292969
-0.420002	-0.0742188	-0.420002	0.108398	-0.420002	-0.258301	-0.420002	-0.0625	-0.420002	-0.351074	-0.420002	-0.289063
-0.320004	0.207031	-0.320004	-0.0561523	-0.320004	0.203125	-0.320004	-0.137207	-0.320004	-0.577637	-0.320004	-0.529297
-0.220001	0.770996	-0.220001	0.688477	-0.220001	1.51904	-0.220001	1.31445	-0.220001	-0.216797	-0.220001	-0.697266
1.38	1.20703	1.38	3.2002	1.38	8.33301	1.38	18.7935	1.38	34.9321	1.38	68.5669
1.48	1.39453	1.48	3.61768	1.48	8.96387	1.48	19.8882	1.48	36.9194	1.48	70.9609
1.57999	1.58789	1.57999	4.01367	1.57999	9.59375	1.57999	20.9204	1.57999	38.7075	1.57999	73.4453
1.68	1.76709	1.68	4.36768	1.68	10.2324	1.68	21.9668	1.68	40.4282	1.68	75.9883
1.78	1.94873	1.78	4.72803	1.78	10.8242	1.78	23.0073	1.78	42.1724	1.78	78.5576
1.88	2.09326	1.88	5.0835	1.88	11.4214	1.88	24.0381	1.88	44.1133	1.88	81.4409
1.98	2.23779	1.98	5.40186	1.98	12.0425	1.98	25.0713	1.98	45.6587	1.98	84.1133
2.07999	2.39209	2.07999	5.71436	2.07999	12.6025	2.07999	26.0996	2.07999	47.3999	2.07999	86.6787
2.18	2.53857	2.18	6.00342	2.18	13.1592	2.18	27.1055	2.18	49.1167	2.18	89.2344
2.28	2.68115	2.28	6.30957	2.28	13.6924	2.28	28.0918	2.28	50.7876	2.28	91.7881
2.38	2.81543	2.38	6.6123	2.38	14.2393	2.38	29.0503	2.38	52.4829	2.38	94.3398
2.48	2.94287	2.48	6.89746	2.48	14.7681	2.48	30.019	2.48	54.1543	2.48	96.8472
2.57999	3.08887	2.57999	7.1377	2.57999	15.2954	2.57999	30.9624	2.57999	55.8179	2.57999	99.5303
2.68	3.20068	2.68	7.39355	2.68	15.8013	2.68	31.8955	2.68	57.479	2.68	102.053
2.78	3.31396	2.78	7.65918	2.78	16.2837	2.78	32.8154	2.78	59.1079	2.78	104.214
2.88	3.43848	2.88	7.90918	2.88	16.7734	2.88	33.7114	2.88	60.7231	2.88	106.641
2.98	3.55029	2.98	8.12207	2.98	17.2422	2.98	34.5962	2.98	62.3013	2.98	109.045
3.07999	3.6416	3.07999	8.34473	3.07999	17.6899	3.07999	35.479	3.07999	63.8394	3.07999	111.402
3.18	3.75146	3.18	8.54004	3.18	18.1445	3.18	36.3457	3.18	65.3887	3.18	113.758
3.28	3.83154	3.28	8.75488	3.28	18.5801	3.28	37.1855	3.28	66.9072	3.28	116.105
3.38	3.91895	3.38	8.93652	3.38	19.0059	3.38	38.0273	3.38	68.4248	3.38	118.43
3.48	3.9917	3.48	9.13184	3.48	19.4121	3.48	38.8496	3.48	69.8911	3.48	120.749
3.57999	4.0791	3.57999	9.32715	3.57999	19.8145	3.57999	39.6797	3.57999	71.3872	3.57999	123.043
3.68	4.15967	3.68	9.51465	3.68	20.2109	3.68	40.4844	3.68	72.8481	3.68	125.293
3.78	4.24902	3.78	9.69043	3.78	20.6191	3.78	41.2617	3.78	74.2739	3.78	127.544
3.88	4.32959	3.88	9.86621	3.88	20.9883	3.88	42.0483	3.88	75.6816	3.88	129.769
3.98	4.41895	3.98	10.0127	3.98	21.375	3.98	42.8418	3.98	77.103	3.98	131.979
4.07999	4.47998	4.07999	10.2002	4.07999	21.7461	4.07999	43.6108	4.07999	78.5171	4.07999	134.182
4.18	4.54785	4.18	10.3643	4.18	22.1406	4.18	44.396	4.18	79.9175	4.18	136.402
4.28	4.62012	4.28	10.5439	4.28	22.5098	4.28	45.1533	4.28	81.3037	4.28	138.611
4.38	4.66162	4.38	10.7295	4.38	22.8711	4.38	45.9116	4.38	82.6768	4.38	140.785
4.48	4.7373	4.48	10.9092	4.48	23.2422	4.48	46.6768	4.48	84.0381	4.48	142.935
4.57999	4.79639	4.57999	11.0518	4.57999	23.6348	4.57999	47.4233	4.57999	85.3989	4.57999	145.096
4.68	4.84863	4.68	11.2158	4.68	23.9937	4.68	48.1514	4.68	86.7192	4.68	147.264
4.78	4.91748	4.78	11.3682	4.78	24.3457	4.78	48.876	4.78	88.0317	4.78	149.426
4.88	4.96973	4.88	11.5205	4.88	24.6929	4.88	49.5962	4.88	89.3638	4.88	151.6
4.98	5.02832	4.98	11.6592	4.98	25.0488	4.98	50.2861	4.98	90.6724	4.98	153.804
5.07999	5.06787	5.07999	11.8174	5.07999	25.3784	5.07999	50.9912	5.07999	91.9727	5.07999	155.983
5.18	5.12012	5.18	11.9502	5.18	25.7109	5.18	51.6899	5.18	93.2754	5.18	158.161
5.28	5.18896	5.28	12.085	5.28	26.0308	5.28	52.3662	5.28	94.5449	5.28	160.346
5.38	5.22559	5.38	12.2393	5.38	26.3687	5.38	53.0181	5.38	95.8296	5.38	162.551
5.48	5.28857	5.48	12.374	5.48	26.689	5.48	53.686	5.48	97.105	5.48	164.744
5.57999	5.33105	5.57999	12.5127	5.57999	26.9805	5.57999	54.3462	5.57999	98.355	5.57999	166.966
5.68	5.38965	5.68	12.6436	5.68	27.2769	5.68	55.0181	5.68	99.6226	5.68	169.204
5.78	5.42139	5.78	12.7935	5.78	27.5605	5.78	55.6973	5.78	100.896	5.78	171.448
5.88	5.44824	5.88	12.9365	5.88	27.855	5.88	56.3657	5.88	102.147	5.88	173.684
5.98	5.48975	5.98	13.0732	5.98	28.144	5.98	57.0376	5.98	103.368	5.98	175.965
6.07999	5.53613	6.07999	13.1943	6.07999	28.4546	6.07999	57.6836	6.07999	104.624	6.07999	178.229
6.18	5.57959	6.18	13.335	6.18	28.7437	6.18	58.3262	6.18	105.862	6.18	180.531
6.28	5.61816	6.28	13.4634	6.28	29.0249	6.28	58.9536	6.28	107.088	6.28	182.812
6.38	5.64795	6.38	13.6162	6.38	29.3003	6.38	59.5957	6.38	108.34	6.38	185.114
6.48	5.70215	6.48	13.708	6.48	29.5835	6.48	60.2559	6.48	109.571	6.48	187.419
6.57999	5.72998	6.57999	13.8408	6.57999	29.8413	6.57999	60.9023	6.57999	110.811	6.57999	189.738
6.68	5.77246	6.68	13.9541	6.68	30.1382	6.68	61.5332	6.68	112.075	6.68	192.055
6.78	5.80811	6.78	14.0747	6.78	30.4365	6.78	62.1543	6.78	113.305	6.78	194.373
6.88	5.85645	6.88	14.2021	6.88	30.7163	6.88	62.7695	6.88	114.538	6.88	196.712
6.98	5.92871	6.98	14.3057	6.98	30.9956	6.98	63.3906	6.98	115.779	6.98	199.078
7.07999	5.96045	7.07999	14.4131	7.07999	31.2959	7.07999	64.0059	7.07999	117.052	7.07999	201.44
7.18	5.99121	7.18	14.5376	7.18	31.5581	7.18	64.627	7.18	118.318	7.18	203.819
7.28	6.03662	7.28	14.6436	7.28	31.8296	7.28	65.252	7.28	119.587	7.28	206.204
7.38	6.0791	7.38	14.7354	7.38	32.1045	7.38	65.8711	7.38	120.837	7.38	208.613
7.48	6.09717	7.48	14.8154	7.48	32.3936	7.48	66.4746	7.48	122.08	7.48	211.02
7.57999	6.12012	7.57999	14.9341	7.57999	32.6655	7.57999	67.0723	7.57999	123.3	7.57999	213.43
7.68	6.15137	7.68	15.0322	7.68	32.9443	7.68	67.6523	7.68	124.536	7.68	215.843
7.78	6.17725	7.78	15.1494	7.78	33.2202	7.78	68.2656	7.78	125.782	7.78	218.294
7.88	6.22949	7.88	15.2505	7.88	33.4639	7.88	68.9077	7.88	127.017	7.88	220.745
7.98	6.2666	7.98	15.3232	7.98	33.7456	7.98	69.5117	7.98	128.247	7.98	223.188
8.07999	6.27686	8.07999	15.4111	8.07999	34.0205	8.07999	70.1035	8.07999	129.491	8.07999	225.625
8.18	6.33691	8.18	15.5103	8.18	34.2666	8.18	70.6909	8.18	130.729	8.18	228.08
8.28	6.36426	8.28	15.6006	8.28	34.5249	8.28	71.2886	8.28	131.956	8.28	230.545
8.38	6.40576	8.38	15.7075	8.38	34.7803	8.38	71.9082	8.38	133.227	8.38	232.998
8.48	6.43848	8.48	15.8213	8.48	35.0479	8.48	72.5171	8.48	134.479	8.48	235.505
8.57999	6.49512	8.57999	15.9189	8.57999	35.3042	8.57999	73.1362	8.57999	135.735	8.57999	237.99
8.68	6.53662	8.68	16.02	8.68	35.5615	8.68	73.7534	8.68	137.02	8.68	240.485
8.78	6.56543	8.78	16.0928	8.78	35.8291	8.78	74.355	8.78	138.268	8.78	242.993
8.88	6.6084	8.88	16.1885	8.88	36.0713	8.88	74.9565	8.88	139.551	8.88	245.499
8.98	6.63623	8.98	16.2817	8.98	36.3389	8.98	75.5269	8.98	140.826	8.98	248.016
9.07999	6.66895	9.07999	16.4072	9.07999	36.5986	9.07999	76.103	9.07999	142.118	9.07999	250.553
9.18	6.70605	9.18	16.5103	9.18	36.8413	9.18	76.7261	9.18	143.359	9.18	253.104
9.28	6.73779	9.28	16.6064	9.28	37.1084	9.28	77.3276	9.28	144.623	9.28	255.652
9.38	6.77832	9.38	16.7095	9.38	37.3486	9.38	77.9346	9.38	145.92	9.38	258.205
9.48	6.78027	9.48	16.8213	9.48	37.5752	9.48	78.5229	9.48	147.17	9.48	260.765
9.57999	6.82568	9.57999	16.9185	9.57999	37.8291	9.57999	79.1162	9.57999	148.441	9.57999	263.335
9.68	6.84863	9.68	17.0244	9.68	38.0791	9.68	79.7046	9.68	149.73	9.68	265.911
9.78	6.87793	9.78	17.1255	9.78	38.335	9.78	80.292	9.78	150.99	9.78	268.506
9.88	6.90576	9.88	17.2388	9.88	38.5889	9.88	80.8721	9.88	152.277	9.88	271.118
9.98	6.95605	9.98	17.3213	9.98	38.8643	9.98	81.4604	9.98	153.542	9.98	273.721
10.08	6.9873	10.08	17.4106	10.08	39.1064	10.08	82.0303	10.08	154.822	10.08	276.338
10.18	7.02881	10.18	17.4912	10.18	39.3467	10.18	82.6299	10.18	156.087	10.18	278.963
10.28	7.05762	10.28	17.5732	10.28	39.6123	10.28	83.21	10.28	157.384	10.28	281.604
10.38	7.08691	10.38	17.6606	10.38	39.8721	10.38	83.7998	10.38	158.663	10.38	284.228
10.48	7.11621	10.48	17.7646	10.48	40.1436	10.48	84.3838	10.48	159.942	10.48	286.851
10.58	7.15771	10.58	17.8306	10.58	40.4204	10.58	84.9521	10.58	161.259	10.58	289.492
10.68	7.17871	10.68	17.9346	10.68	40.6846	10.68	85.5264	10.68	162.552	10.68	292.124
10.78	7.19873	10.78	18.0122	10.78	40.9404	10.78	86.1162	10.78	163.85	10.78	294.772
10.88	7.23535	10.88	18.1143	10.88	41.2021	10.88	86.7041	10.88	165.176	10.88	297.42
10.98	7.2666	10.98	18.1958	10.98	41.4517	10.98	87.3018	10.98	166.47	10.98	300.045
11.08	7.28809	11.08	18.2876	11.08	41.7021	11.08	87.8911	11.08	167.784	11.08	302.684
11.18	7.3335	11.18	18.3936	11.18	41.9771	11.18	88.4795	11.18	169.088	11.18	305.316
11.28	7.35645	11.28	18.4927	11.28	42.2432	11.28	89.0693	11.28	170.405	11.28	307.939
11.38	7.37793	11.38	18.5923	11.38	42.46	11.38	89.6665	11.38	171.717	11.38	310.598
11.48	7.40576	11.48	18.6763	11.48	42.7114	11.48	90.2661	11.48	173.032	11.48	313.252
11.58	7.43652	11.58	18.7568	11.58	42.9521	11.58	90.8506	11.58	174.352	11.58	315.9
11.68	7.46582	11.68	18.8638	11.68	43.1904	11.68	91.4346	11.68	175.649	11.68	318.542
11.78	7.47607	11.78	18.9385	11.78	43.4185	11.78	92.0396	11.78	176.95	11.78	321.192
11.88	7.5166	11.88	19.0396	11.88	43.6631	11.88	92.6157	11.88	178.256	11.88	323.831
11.98	7.52832	11.98	19.1294	11.98	43.8896	11.98	93.2036	11.98	179.551	11.98	326.479
12.08	7.57715	12.08	19.2173	12.08	44.1099	12.08	93.7739	12.08	180.871	12.08	329.137
12.18	7.61475	12.18	19.3135	12.18	44.3525	12.18	94.3774	12.18	182.17	12.18	331.78
12.28	7.6377	12.28	19.3892	12.28	44.5791	12.28	94.979	12.28	183.477	12.28	334.414
12.38	7.66699	12.38	19.46	12.38	44.8286	12.38	95.5591	12.38	184.799	12.38	337.023
12.48	7.69678	12.48	19.5454	12.48	45.0811	12.48	96.1587	12.48	186.119	12.48	339.623
12.58	7.72559	12.58	19.6392	12.58	45.3091	12.58	96.729	12.58	187.447	12.58	342.238
12.68	7.75684	12.68	19.7256	12.68	45.5381	12.68	97.2993	12.68	188.783	12.68	344.85
12.78	7.78857	12.78	19.7993	12.78	45.7778	12.78	97.897	12.78	190.123	12.78	347.455
12.88	7.81738	12.88	19.895	12.88	46.001	12.88	98.4614	12.88	191.467	12.88	350.031
12.98	7.86621	12.98	19.9775	12.98	46.2192	12.98	99.063	12.98	192.826	12.98	352.646
13.08	7.90771	13.08	20.0728	13.08	46.46	13.08	99.6484	13.08	194.16	13.08	355.236
13.18	7.93652	13.18	20.1646	13.18	46.686	13.18	100.243	13.18	195.494	13.18	357.823
13.28	7.96387	13.28	20.2563	13.28	46.917	13.28	100.788	13.28	196.851	13.28	360.433
13.38	7.9873	13.38	20.3369	13.38	47.1567	13.38	101.375	13.38	198.203	13.38	363.028
13.48	8.02686	13.48	20.4146	13.48	47.395	13.48	101.951	13.48	199.558	13.48	365.651
13.58	8.03809	13.58	20.5103	13.58	47.6436	13.58	102.504	13.58	200.888	13.58	368.258
13.68	8.06738	13.68	20.5962	13.68	47.8872	13.68	103.092	13.68	202.234	13.68	370.833
13.78	8.10889	13.78	20.6924	13.78	48.1182	13.78	103.661	13.78	203.554	13.78	373.434
13.88	8.11816	13.88	20.7759	13.88	48.3325	13.88	104.24	13.88	204.88	13.88	376.033
13.98	8.15527	13.98	20.8267	13.98	48.583	13.98	104.818	13.98	206.198	13.98	378.645
14.08	8.16553	14.08	20.9224	14.08	48.8169	14.08	105.391	14.08	207.511	14.08	381.219
14.18	8.19434	14.18	21.0146	14.18	49.0649	14.18	105.947	14.18	208.853	14.18	383.787
14.28	8.21777	14.28	21.0884	14.28	49.2998	14.28	106.5	14.28	210.187	14.28	386.359
14.38	8.23535	14.38	21.1646	14.38	49.5063	14.38	107.096	14.38	211.54	14.38	388.896
14.48	8.23779	14.48	21.2549	14.48	49.7275	14.48	107.668	14.48	212.87	14.48	391.457
14.58	8.27441	14.58	21.3423	14.58	49.938	14.58	108.246	14.58	214.188	14.58	394.005
14.68	8.2959	14.68	21.3989	14.68	50.1572	14.68	108.822	14.68	215.54	14.68	396.538
14.78	8.3252	14.78	21.4829	14.78	50.3618	14.78	109.412	14.78	216.866	14.78	399.101
14.88	8.35498	14.88	21.5728	14.88	50.6021	14.88	109.996	14.88	218.217	14.88	401.63
14.98	8.39355	14.98	21.6821	14.98	50.8481	14.98	110.582	14.98	219.587	14.98	404.163
15.08	8.40527	15.08	21.7822	15.08	51.0747	15.08	111.152	15.08	220.938	15.08	406.678
15.18	8.44434	15.18	21.8755	15.18	51.313	15.18	111.721	15.18	222.309	15.18	409.193
15.28	8.47412	15.28	21.9731	15.28	51.5317	15.28	112.326	15.28	223.645	15.28	411.705
15.38	8.49707	15.38	22.0435	15.38	51.7661	15.38	112.936	15.38	224.993	15.38	414.211
15.48	8.51855	15.48	22.1353	15.48	52.0044	15.48	113.498	15.48	226.319	15.48	416.736
15.58	8.55566	15.58	22.2061	15.58	52.2485	15.58	114.076	15.58	227.645	15.58	419.23
15.68	8.5874	15.68	22.3052	15.68	52.4888	15.68	114.67	15.68	228.993	15.68	421.719
15.78	8.62402	15.78	22.3931	15.78	52.729	15.78	115.246	15.78	230.336	15.78	424.221
15.88	8.65527	15.88	22.4849	15.88	53.0005	15.88	115.809	15.88	231.663	15.88	426.699
15.98	8.68506	15.98	22.5654	15.98	53.2329	15.98	116.375	15.98	233.002	15.98	429.181
16.08	8.72363	16.08	22.6392	16.08	53.4634	16.08	116.945	16.08	234.333	16.08	431.656
16.18	8.75684	16.18	22.7231	16.18	53.6997	16.18	117.541	16.18	235.667	16.18	434.151
16.28	8.76855	16.28	22.8018	16.28	53.9478	16.28	118.115	16.28	237.004	16.28	436.599
16.38	8.8042	16.38	22.8735	16.38	54.1899	16.38	118.686	16.38	238.361	16.38	439.081
16.48	8.84277	16.48	22.9653	16.48	54.4106	16.48	119.234	16.48	239.694	16.48	441.55
16.58	8.88379	16.58	23.063	16.58	54.6372	16.58	119.824	16.58	241.039	16.58	443.993
16.68	8.90723	16.68	23.1509	16.68	54.8755	16.68	120.41	16.68	242.381	16.68	446.421
16.78	8.93652	16.78	23.2432	16.78	55.106	16.78	120.971	16.78	243.729	16.78	448.854
16.88	8.96631	16.88	23.3403	16.88	55.3208	16.88	121.531	16.88	245.084	16.88	451.289
16.98	8.98535	16.98	23.4302	16.98	55.5396	16.98	122.119	16.98	246.436	16.98	453.721
17.08	9.00488	17.08	23.4849	17.08	55.793	17.08	122.691	17.08	247.792	17.08	456.148
17.18	9.04785	17.18	23.5552	17.18	56.0396	17.18	123.297	17.18	249.133	17.18	458.572
17.28	9.08545	17.28	23.6143	17.28	56.2661	17.28	123.85	17.28	250.488	17.28	460.951
17.38	9.10449	17.38	23.7207	17.38	56.481	17.38	124.436	17.38	251.82	17.38	463.357
17.48	9.12793	17.48	23.7959	17.48	56.6978	17.48	125.025	17.48	253.156	17.48	465.732
17.58	9.14404	17.58	23.8618	17.58	56.936	17.58	125.632	17.58	254.513	17.58	468.094
17.68	9.16699	17.68	23.9438	17.68	57.1665	17.68	126.215	17.68	255.854	17.68	470.48
17.78	9.19629	17.78	24.0083	17.78	57.3892	17.78	126.813	17.78	257.218	17.78	472.882
17.88	9.21582	17.88	24.0825	17.88	57.6191	17.88	127.387	17.88	258.548	17.88	475.245
17.98	9.22607	17.98	24.1631	17.98	57.8384	17.98	127.984	17.98	259.884	17.98	477.609
18.08	9.24512	18.08	24.2349	18.08	58.0649	18.08	128.564	18.08	261.224	18.08	479.956
18.18	9.26465	18.18	24.3481	18.18	58.2778	18.18	129.177	18.18	262.554	18.18	482.302
18.28	9.28418	18.28	24.4458	18.28	58.479	18.28	129.752	18.28	263.904	18.28	484.646
18.38	9.30615	18.38	24.5317	18.38	58.7051	18.38	130.33	18.38	265.241	18.38	486.981
18.48	9.33691	18.48	24.6021	18.48	58.9282	18.48	130.884	18.48	266.57	18.48	489.303
18.58	9.36426	18.58	24.6997	18.58	59.1353	18.58	131.445	18.58	267.921	18.58	491.633
18.68	9.3877	18.68	24.7993	18.68	59.3677	18.68	132.014	18.68	269.238	18.68	493.954
18.78	9.39404	18.78	24.8677	18.78	59.5825	18.78	132.564	18.78	270.548	18.78	496.264
18.88	9.4248	18.88	24.9673	18.88	59.8086	18.88	133.138	18.88	271.857	18.88	498.543
18.98	9.44434	18.98	25.0415	18.98	60.0317	18.98	133.701	18.98	273.188	18.98	500.836
19.08	9.4834	19.08	25.1313	19.08	60.2583	19.08	134.258	19.08	274.503	19.08	503.102
19.18	9.5166	19.18	25.2173	19.18	60.4731	19.18	134.81	19.18	275.847	19.18	505.355
19.28	9.53467	19.28	25.2993	19.28	60.6953	19.28	135.359	19.28	277.196	19.28	507.633
19.38	9.5459	19.38	25.3696	19.38	60.9087	19.38	135.929	19.38	278.546	19.38	509.881
19.48	9.56543	19.48	25.4517	19.48	61.1274	19.48	136.508	19.48	279.884	19.48	512.115
19.58	9.59668	19.58	25.5181	19.58	61.3618	19.58	137.095	19.58	281.225	19.58	514.38
19.68	9.62646	19.68	25.6294	19.68	61.5938	19.68	137.666	19.68	282.569	19.68	516.623
19.78	9.63379	19.78	25.6938	19.78	61.7935	19.78	138.228	19.78	283.875	19.78	518.871
19.88	9.68457	19.88	25.7935	19.88	62.0254	19.88	138.814	19.88	285.217	19.88	521.08
19.98	9.70605	19.98	25.8716	19.98	62.2524	19.98	139.377	19.98	286.56	19.98	523.306
20.08	9.73389	20.08	25.9419	20.08	62.4746	20.08	139.974	20.08	287.899	20.08	525.509
20.18	9.76465	20.18	26.0278	20.18	62.6978	20.18	140.556	20.18	289.247	20.18	527.731
20.28	9.78613	20.28	26.1216	20.28	62.9297	20.28	141.132	20.28	290.569	20.28	529.927
20.38	9.80566	20.38	26.1938	20.38	63.1782	20.38	141.724	20.38	291.885	20.38	532.114
20.48	9.84473	20.48	26.2915	20.48	63.4199	20.48	142.283	20.48	293.202	20.48	534.29
20.58	9.86621	20.58	26.3638	20.58	63.6406	20.58	142.871	20.58	294.532	20.58	536.446
20.68	9.89209	20.68	26.4536	20.68	63.8599	20.68	143.451	20.68	295.856	20.68	538.583
20.78	9.90527	20.78	26.5239	20.78	64.082	20.78	144.019	20.78	297.176	20.78	540.738
20.88	9.93652	20.88	26.6177	20.88	64.313	20.88	144.599	20.88	298.53	20.88	542.855
20.98	9.97559	20.98	26.6841	20.98	64.5332	20.98	145.16	20.98	299.874	20.98	545
21.08	9.99707	21.08	26.7583	21.08	64.7583	21.08	145.749	21.08	301.217	21.08	547.119
21.18	10.0229	21.18	26.8423	21.18	64.9824	21.18	146.318	21.18	302.551	21.18	549.256
21.28	10.0439	21.28	26.9321	21.28	65.1938	21.28	146.88	21.28	303.862	21.28	551.367
21.38	10.0752	21.38	26.9849	21.38	65.4102	21.38	147.451	21.38	305.196	21.38	553.496
21.48	10.0967	21.48	27.061	21.48	65.6313	21.48	148.025	21.48	306.54	21.48	555.611
21.58	10.1162	21.58	27.1299	21.58	65.8613	21.58	148.597	21.58	307.874	21.58	557.718
21.68	10.1343	21.68	27.2012	21.68	66.1001	21.68	149.173	21.68	309.168	21.68	559.843
21.78	10.1533	21.78	27.2974	21.78	66.3027	21.78	149.745	21.78	310.475	21.78	561.941
21.88	10.1865	21.88	27.3794	21.88	66.5469	21.88	150.308	21.88	311.803	21.88	564.026
21.98	10.1943	21.98	27.4595	21.98	66.7778	21.98	150.884	21.98	313.124	21.98	566.148
22.08	10.2178	22.08	27.5317	22.08	67.0117	22.08	151.468	22.08	314.432	22.08	568.222
22.18	10.2319	22.18	27.6118	22.18	67.2383	22.18	152.044	22.18	315.738	22.18	570.321
22.28	10.2646	22.28	27.6841	22.28	67.4751	22.28	152.607	22.28	317.059	22.28	572.376
22.38	10.2764	22.38	27.7622	22.38	67.7168	22.38	153.183	22.38	318.365	22.38	574.429
22.48	10.3154	22.48	27.856	22.48	67.959	22.48	153.772	22.48	319.684	22.48	576.474
22.58	10.3369	22.58	27.9556	22.58	68.1802	22.58	154.341	22.58	320.994	22.58	578.54
22.68	10.3823	22.68	28.0474	22.68	68.4082	22.68	154.907	22.68	322.322	22.68	580.581
22.78	10.3955	22.78	28.1372	22.78	68.627	22.78	155.457	22.78	323.635	22.78	582.596
22.88	10.4268	22.88	28.2017	22.88	68.8652	22.88	155.996	22.88	324.967	22.88	584.651
22.98	10.4463	22.98	28.2778	22.98	69.1055	22.98	156.601	22.98	326.281	22.98	586.684
23.08	10.4761	23.08	28.3774	23.08	69.3379	23.08	157.181	23.08	327.6	23.08	588.703
23.18	10.5225	23.18	28.4766	23.18	69.563	23.18	157.729	23.18	328.914	23.18	590.736
23.28	10.5557	23.28	28.5786	23.28	69.7871	23.28	158.3	23.28	330.238	23.28	592.766
23.38	10.5947	23.38	28.6841	23.38	70.0078	23.38	158.88	23.38	331.572	23.38	594.783
23.48	10.624	23.48	28.7798	23.48	70.229	23.48	159.458	23.48	332.892	23.48	596.805
23.58	10.6553	23.58	28.8716	23.58	70.4453	23.58	160.011	23.58	334.203	23.58	598.852
23.68	10.6851	23.68	28.9243	23.68	70.6602	23.68	160.563	23.68	335.511	23.68	600.871
23.78	10.7217	23.78	28.9888	23.78	70.8677	23.78	161.138	23.78	336.791	23.78	602.892
23.88	10.7549	23.88	29.061	23.88	71.0996	23.88	161.736	23.88	338.117	23.88	604.912
23.98	10.7744	23.98	29.145	23.98	71.3359	23.98	162.308	23.98	339.418	23.98	606.927
24.08	10.8135	24.08	29.2134	24.08	71.5488	24.08	162.845	24.08	340.718	24.08	608.927
24.18	10.8335	24.18	29.27	24.18	71.7583	24.18	163.39	24.18	342.007	24.18	610.933
24.28	10.8721	24.28	29.3247	24.28	71.9785	24.28	163.962	24.28	343.306	24.28	612.919
24.38	10.9053	24.38	29.3696	24.38	72.1953	24.38	164.494	24.38	344.595	24.38	614.905
24.48	10.9365	24.48	29.4419	24.48	72.4355	24.48	165.04	24.48	345.89	24.48	616.923
24.58	10.9639	24.58	29.5103	24.58	72.6392	24.58	165.572	24.58	347.183	24.58	618.88
24.68	10.9761	24.68	29.5786	24.68	72.8711	24.68	166.138	24.68	348.472	24.68	620.856
24.78	10.9834	24.78	29.6743	24.78	73.1016	24.78	166.706	24.78	349.773	24.78	622.833
24.88	11.0146	24.88	29.75	24.88	73.3242	24.88	167.269	24.88	351.058	24.88	624.792
24.98	11.0439	24.98	29.8481	24.98	73.5645	24.98	167.802	24.98	352.337	24.98	626.749
25.08	11.0771	25.08	29.9478	25.08	73.7656	25.08	168.345	25.08	353.606	25.08	628.684
25.18	11.1045	25.18	30.0259	25.18	73.9883	25.18	168.93	25.18	354.884	25.18	630.627
25.28	11.1338	25.28	30.1177	25.28	74.2148	25.28	169.505	25.28	356.171	25.28	632.568
25.38	11.1538	25.38	30.1973	25.38	74.4165	25.38	170.042	25.38	357.474	25.38	634.514
25.48	11.1924	25.48	30.3071	25.48	74.6504	25.48	170.622	25.48	358.741	25.48	636.469
25.58	11.2139	25.58	30.3872	25.58	74.8652	25.58	171.185	25.58	360.03	25.58	638.389
25.68	11.2334	25.68	30.4692	25.68	75.0859	25.68	171.769	25.68	361.319	25.68	640.342
25.78	11.2549	25.78	30.5376	25.78	75.3066	25.78	172.313	25.78	362.626	25.78	642.256
25.88	11.2866	25.88	30.6196	25.88	75.5234	25.88	172.86	25.88	363.89	25.88	644.15
25.98	11.3018	25.98	30.6997	25.98	75.7285	25.98	173.429	25.98	365.177	25.98	646.049
26.08	11.3271	26.08	30.7798	26.08	75.9165	26.08	174.026	26.08	366.481	26.08	647.947
26.18	11.3545	26.18	30.8403	26.18	76.127	26.18	174.591	26.18	367.757	26.18	649.842
26.28	11.376	26.28	30.9028	26.28	76.3418	26.28	175.151	26.28	369.04	26.28	651.699
26.38	11.4033	26.38	30.9614	26.38	76.5566	26.38	175.718	26.38	370.323	26.38	653.568
26.48	11.4312	26.48	31.0376	26.48	76.7559	26.48	176.307	26.48	371.593	26.48	655.439
26.58	11.4639	26.58	31.1177	26.58	76.957	26.58	176.868	26.58	372.86	26.58	657.291
26.68	11.4951	26.68	31.1777	26.68	77.1665	26.68	177.413	26.68	374.14	26.68	659.139
26.78	11.5068	26.78	31.2485	26.78	77.377	26.78	177.978	26.78	375.382	26.78	660.992
26.88	11.5342	26.88	31.3188	26.88	77.584	26.88	178.54	26.88	376.653	26.88	662.847
26.98	11.5635	26.98	31.3911	26.98	77.8047	26.98	179.108	26.98	377.928	26.98	664.722
27.08	11.5835	27.08	31.479	27.08	78.0234	27.08	179.649	27.08	379.186	27.08	666.575
27.18	11.6025	27.18	31.5298	27.18	78.25	27.18	180.173	27.18	380.427	27.18	668.412
27.28	11.6357	27.28	31.5981	27.28	78.4512	27.28	180.72	27.28	381.678	27.28	670.267
27.38	11.6631	27.38	31.688	27.38	78.666	27.38	181.235	27.38	382.926	27.38	672.116
27.48	11.6924	27.48	31.7583	27.48	78.8867	27.48	181.772	27.48	384.155	27.48	673.944
27.58	11.7163	27.58	31.8223	27.58	79.1152	27.58	182.294	27.58	385.399	27.58	675.761
27.68	11.7627	27.68	31.8872	27.68	79.334	27.68	182.831	27.68	386.663	27.68	677.567
27.78	11.7842	27.78	31.9692	27.78	79.5527	27.78	183.38	27.78	387.891	27.78	679.354
27.88	11.8076	27.88	32.0669	27.88	79.7773	27.88	183.918	27.88	389.122	27.88	681.153
27.98	11.835	27.98	32.1392	27.98	79.9922	27.98	184.468	27.98	390.342	27.98	682.928
28.08	11.8667	28.08	32.2173	28.08	80.2148	28.08	185.017	28.08	391.569	28.08	684.69
28.18	11.8936	28.18	32.2891	28.18	80.4551	28.18	185.569	28.18	392.795	28.18	686.463
28.28	11.9111	28.28	32.3677	28.28	80.6934	28.28	186.106	28.28	394.016	28.28	688.221
28.38	11.9365	28.38	32.4653	28.38	80.9258	28.38	186.653	28.38	395.247	28.38	689.992
28.48	11.9639	28.48	32.5298	28.48	81.168	28.48	187.223	28.48	396.493	28.48	691.717
28.58	11.9854	28.58	32.6255	28.58	81.3906	28.58	187.768	28.58	397.723	28.58	693.465
28.68	12.0034	28.68	32.707	28.68	81.5957	28.68	188.331	28.68	398.973	28.68	695.201
28.78	12.0225	28.78	32.7896	28.78	81.8086	28.78	188.891	28.78	400.176	28.78	696.938
28.88	12.0557	28.88	32.8696	28.88	82.0313	28.88	189.462	28.88	401.401	28.88	698.684
28.98	12.0947	28.98	32.9478	28.98	82.2598	28.98	190.006	28.98	402.622	28.98	700.412
29.08	12.1162	29.08	33.0298	29.08	82.502	29.08	190.534	29.08	403.838	29.08	702.143
29.18	12.1343	29.18	33.0864	29.18	82.7285	29.18	191.096	29.18	405.038	29.18	703.857
29.28	12.1729	29.28	33.1587	29.28	82.916	29.28	191.668	29.28	406.249	29.28	705.559
29.38	12.1943	29.38	33.2363	29.38	83.1309	29.38	192.231	29.38	407.467	29.38	707.287
29.48	12.2139	29.48	33.3169	29.48	83.3398	29.48	192.79	29.48	408.686	29.48	708.998
29.58	12.2451	29.58	33.4048	29.58	83.5527	29.58	193.356	29.58	409.893	29.58	710.723
29.68	12.2651	29.68	33.4771	29.68	83.7695	29.68	193.926	29.68	411.086	29.68	712.433
29.78	12.2842	29.78	33.5566	29.78	84.0098	29.78	194.487	29.78	412.276	29.78	714.136
29.88	12.3115	29.88	33.6372	29.88	84.2285	29.88	195.047	29.88	413.49	29.88	715.818
29.98	12.3525	29.98	33.7095	29.98	84.4512	29.98	195.6	29.98	414.702	29.98	717.505
30.08	12.374	30.08	33.77	30.08	84.6719	30.08	196.147	30.08	415.913	30.08	719.193
30.18	12.4053	30.18	33.8345	30.18	84.8755	30.18	196.729	30.18	417.127	30.18	720.86
30.28	12.4253	30.28	33.9165	30.28	85.0898	30.28	197.27	30.28	418.322	30.28	722.519
30.38	12.4639	30.38	33.9907	30.38	85.3086	30.38	197.817	30.38	419.518	30.38	724.183
30.48	12.4932	30.48	34.084	30.48	85.5313	30.48	198.383	30.48	420.708	30.48	725.841
30.58	12.5225	30.58	34.147	30.58	85.748	30.58	198.936	30.58	421.922	30.58	727.489
30.68	12.5361	30.68	34.2368	30.68	85.959	30.68	199.499	30.68	423.119	30.68	729.129
30.78	12.5635	30.78	34.3262	30.78	86.1895	30.78	200.053	30.78	424.307	30.78	730.772
30.88	12.5757	30.88	34.4067	30.88	86.3984	30.88	200.59	30.88	425.52	30.88	732.42
30.98	12.6025	30.98	34.4868	30.98	86.6016	30.98	201.147	30.98	426.725	30.98	734.077
31.08	12.6318	31.08	34.5728	31.08	86.7969	31.08	201.678	31.08	427.914	31.08	735.717
31.18	12.665	31.18	34.6445	31.18	87.0098	31.18	202.233	31.18	429.09	31.18	737.344
31.28	12.6865	31.28	34.7368	31.28	87.2168	31.28	202.786	31.28	430.297	31.28	738.996
31.38	12.7139	31.38	34.8267	31.38	87.4297	31.38	203.342	31.38	431.488	31.38	740.629
31.48	12.7261	31.48	34.9067	31.48	87.6445	31.48	203.885	31.48	432.668	31.48	742.246
31.58	12.7646	31.58	34.9673	31.58	87.8672	31.58	204.424	31.58	433.873	31.58	743.881
31.68	12.7861	31.68	35.0488	31.68	88.0957	31.68	204.975	31.68	435.056	31.68	745.482
31.78	12.833	31.78	35.1079	31.78	88.3008	31.78	205.499	31.78	436.248	31.78	747.104
31.88	12.8525	31.88	35.1665	31.88	88.5098	31.88	206.045	31.88	437.436	31.88	748.705
31.98	12.8818	31.98	35.229	31.98	88.7285	31.98	206.594	31.98	438.598	31.98	750.301
32.08	12.9229	32.08	35.3052	32.08	88.9375	32.08	207.133	32.08	439.785	32.08	751.883
32.18	12.9365	32.18	35.375	32.18	89.1406	32.18	207.696	32.18	440.972	32.18	753.471
32.28	12.9624	32.28	35.4478	32.28	89.3477	32.28	208.241	32.28	442.15	32.28	755.053
32.38	12.9834	32.38	35.5063	32.38	89.5488	32.38	208.772	32.38	443.305	32.38	756.625
32.48	13.0146	32.48	35.5767	32.48	89.7598	32.48	209.305	32.48	444.492	32.48	758.199
32.58	13.0361	32.58	35.6646	32.58	89.9434	32.58	209.842	32.58	445.678	32.58	759.785
32.68	13.0752	32.68	35.7461	32.68	90.166	32.68	210.393	32.68	446.854	32.68	761.326
32.78	13.1045	32.78	35.7993	32.78	90.3594	32.78	210.94	32.78	448.046	32.78	762.888
32.88	13.1323	32.88	35.8853	32.88	90.5508	32.88	211.482	32.88	449.21	32.88	764.433
32.98	13.1611	32.98	35.9746	32.98	90.7559	32.98	212.022	32.98	450.365	32.98	765.957
33.08	13.1826	33.08	36.0532	33.08	90.9492	33.08	212.573	33.08	451.529	33.08	767.476
33.18	13.2041	33.18	36.1157	33.18	91.166	33.18	213.112	33.18	452.695	33.18	768.994
33.28	13.2354	33.28	36.1958	33.28	91.4043	33.28	213.641	33.28	453.848	33.28	770.513
33.38	13.2646	33.38	36.2583	33.38	91.627	33.38	214.206	33.38	454.988	33.38	772.019
33.48	13.2861	33.48	36.3359	33.48	91.8301	33.48	214.743	33.48	456.16	33.48	773.535
33.58	13.314	33.58	36.4282	33.58	92.0566	33.58	215.287	33.58	457.306	33.58	775.034
33.68	13.3428	33.68	36.522	33.68	92.2871	33.68	215.838	33.68	458.445	33.68	776.54
33.78	13.3838	33.78	36.5879	33.78	92.4902	33.78	216.371	33.78	459.582	33.78	778.048
33.88	13.4131	33.88	36.6743	33.88	92.7168	33.88	216.909	33.88	460.724	33.88	779.534
33.98	13.4424	33.98	36.7563	33.98	92.9473	33.98	217.447	33.98	461.876	33.98	781.071
34.08	13.4561	34.08	36.8379	34.08	93.1484	34.08	218.006	34.08	463.039	34.08	782.559
34.18	13.4951	34.18	36.9067	34.18	93.375	34.18	218.549	34.18	464.179	34.18	784.05
34.28	13.5244	34.28	36.9771	34.28	93.5918	34.28	219.104	34.28	465.316	34.28	785.526
34.38	13.5444	34.38	37.0571	34.38	93.7832	34.38	219.613	34.38	466.458	34.38	787.018
34.48	13.5713	34.48	37.1426	34.48	94	34.48	220.133	34.48	467.609	34.48	788.508
34.58	13.6045	34.58	37.2173	34.58	94.1992	34.58	220.678	34.58	468.746	34.58	789.988
34.68	13.6143	34.68	37.2739	34.68	94.4238	34.68	221.227	34.68	469.888	34.68	791.465
34.78	13.6533	34.78	37.3306	34.78	94.6211	34.78	221.738	34.78	471.023	34.78	792.926
34.88	13.6748	34.88	37.3872	34.88	94.8359	34.88	222.278	34.88	472.153	34.88	794.383
34.98	13.7026	34.98	37.4668	34.98	95.0371	34.98	222.789	34.98	473.265	34.98	795.857
35.08	13.7314	35.08	37.5259	35.08	95.2539	35.08	223.325	35.08	474.367	35.08	797.297
35.18	13.7451	35.18	37.5786	35.18	95.4863	35.18	223.848	35.18	475.472	35.18	798.785
35.28	13.7725	35.28	37.6743	35.28	95.6758	35.28	224.368	35.28	476.611	35.28	800.25
35.38	13.7979	35.38	37.7563	35.38	95.8945	35.38	224.898	35.38	477.722	35.38	801.719
35.48	13.8252	35.48	37.832	35.48	96.0898	35.48	225.443	35.48	478.843	35.48	803.188
35.58	13.853	35.58	37.895	35.58	96.2695	35.58	225.973	35.58	479.957	35.58	804.609
35.68	13.8818	35.68	37.9844	35.68	96.4785	35.68	226.506	35.68	481.069	35.68	806.057
35.78	13.9053	35.78	38.0513	35.78	96.6758	35.78	226.989	35.78	482.187	35.78	807.512
35.88	13.9248	35.88	38.1431	35.88	96.877	35.88	227.535	35.88	483.298	35.88	808.951
35.98	13.9541	35.98	38.2329	35.98	97.0801	35.98	228.08	35.98	484.409	35.98	810.396
36.08	13.9756	36.08	38.3047	36.08	97.2793	36.08	228.621	36.08	485.517	36.08	811.816
36.18	13.9951	36.18	38.3794	36.18	97.457	36.18	229.145	36.18	486.624	36.18	813.234
36.28	14.0244	36.28	38.4536	36.28	97.6465	36.28	229.682	36.28	487.733	36.28	814.644
36.38	14.0522	36.38	38.5332	36.38	97.877	36.38	230.223	36.38	488.844	36.38	816.085
36.48	14.0732	36.48	38.6079	36.48	98.0566	36.48	230.743	36.48	489.96	36.48	817.525
36.58	14.0947	36.58	38.6763	36.58	98.2715	36.58	231.273	36.58	491.077	36.58	818.924
36.68	14.1221	36.68	38.7368	36.68	98.4941	36.68	231.82	36.68	492.188	36.68	820.358
36.78	14.1553	36.78	38.8086	36.78	98.7031	36.78	232.361	36.78	493.292	36.78	821.798
36.88	14.1729	36.88	38.8755	36.88	98.916	36.88	232.914	36.88	494.397	36.88	823.189
36.98	14.2139	36.98	38.9438	36.98	99.1152	36.98	233.459	36.98	495.519	36.98	824.585
37.08	14.2339	37.08	39.0254	37.08	99.3047	37.08	233.973	37.08	496.651	37.08	825.978
37.18	14.2744	37.18	39.1001	37.18	99.5039	37.18	234.529	37.18	497.768	37.18	827.39
37.28	14.292	37.28	39.1821	37.28	99.707	37.28	235.078	37.28	498.866	37.28	828.808
37.38	14.3057	37.38	39.2642	37.38	99.8984	37.38	235.61	37.38	499.981	37.38	830.218
37.48	14.333	37.48	39.3379	37.48	100.084	37.48	236.15	37.48	501.086	37.48	831.591
37.58	14.3545	37.58	39.4165	37.58	100.27	37.58	236.682	37.58	502.167	37.58	832.991
37.68	14.3745	37.68	39.5044	37.68	100.475	37.68	237.234	37.68	503.254	37.68	834.387
37.78	14.3936	37.78	39.5859	37.78	100.666	37.78	237.748	37.78	504.362	37.78	835.772
37.88	14.4229	37.88	39.6567	37.88	100.846	37.88	238.279	37.88	505.459	37.88	837.155
37.98	14.4443	37.98	39.7446	37.98	101.035	37.98	238.793	37.98	506.56	37.98	838.559
38.08	14.4736	38.08	39.832	38.08	101.234	38.08	239.318	38.08	507.661	38.08	839.958
38.18	14.4951	38.18	39.8892	38.18	101.445	38.18	239.852	38.18	508.743	38.18	841.346
38.28	14.5146	38.28	39.9556	38.28	101.637	38.28	240.361	38.28	509.827	38.28	842.739
38.38	14.5439	38.38	40.0254	38.38	101.852	38.38	240.883	38.38	510.918	38.38	844.086
38.48	14.564	38.48	40.0884	38.48	102.08	38.48	241.41	38.48	512.002	38.48	845.477
38.58	14.5928	38.58	40.1548	38.58	102.297	38.58	241.93	38.58	513.088	38.58	846.877
38.68	14.6143	38.68	40.2075	38.68	102.504	38.68	242.469	38.68	514.178	38.68	848.232
38.78	14.6436	38.78	40.2739	38.78	102.715	38.78	242.98	38.78	515.276	38.78	849.616
38.88	14.6729	38.88	40.3359	38.88	102.939	38.88	243.51	38.88	516.346	38.88	850.979
38.98	14.6943	38.98	40.4087	38.98	103.172	38.98	244.029	38.98	517.436	38.98	852.35
39.08	14.7236	39.08	40.4829	39.08	103.383	39.08	244.576	39.08	518.522	39.08	853.697
39.18	14.7334	39.18	40.5298	39.18	103.592	39.18	245.088	39.18	519.577	39.18	855.072
39.28	14.7612	39.28	40.5864	39.28	103.811	39.28	245.615	39.28	520.655	39.28	856.426
39.38	14.7822	39.38	40.6738	39.38	104.033	39.38	246.125	39.38	521.713	39.38	857.775
39.48	14.8115	39.48	40.7524	39.48	104.225	39.48	246.639	39.48	522.786	39.48	859.135
39.58	14.8447	39.58	40.8359	39.58	104.443	39.58	247.135	39.58	523.85	39.58	860.492
39.68	14.874	39.68	40.897	39.68	104.668	39.68	247.674	39.68	524.942	39.68	861.822
39.78	14.8955	39.78	40.981	39.78	104.875	39.78	248.176	39.78	526.01	39.78	863.146
39.88	14.9131	39.88	41.0625	39.88	105.072	39.88	248.705	39.88	527.061	39.88	864.482
39.98	14.9424	39.98	41.1606	39.98	105.264	39.98	249.225	39.98	528.122	39.98	865.824
40.08	14.9624	40.08	41.207	40.08	105.445	40.08	249.752	40.08	529.165	40.08	867.143
40.18	14.9912	40.18	41.2954	40.18	105.662	40.18	250.25	40.18	530.215	40.18	868.49
40.28	15.0127	40.28	41.3853	40.28	105.871	40.28	250.771	40.28	531.278	40.28	869.816
40.38	15.042	40.38	41.4453	40.38	106.09	40.38	251.279	40.38	532.336	40.38	871.146
40.48	15.0752	40.48	41.5142	40.48	106.275	40.48	251.803	40.48	533.413	40.48	872.463
40.58	15.1045	40.58	41.5884	40.58	106.492	40.58	252.303	40.58	534.477	40.58	873.791
40.68	15.1221	40.68	41.647	40.68	106.703	40.68	252.824	40.68	535.528	40.68	875.091
40.78	15.1436	40.78	41.7246	40.78	106.914	40.78	253.336	40.78	536.557	40.78	876.429
40.88	15.1807	40.88	41.7759	40.88	107.096	40.88	253.844	40.88	537.616	40.88	877.765
40.98	15.1963	40.98	41.8208	40.98	107.32	40.98	254.336	40.98	538.684	40.98	879.103
41.08	15.2124	41.08	41.8735	41.08	107.535	41.08	254.859	41.08	539.725	41.08	880.394
41.18	15.2412	41.18	41.9434	41.18	107.732	41.18	255.391	41.18	540.764	41.18	881.71
41.28	15.2627	41.28	42.0063	41.28	107.92	41.28	255.902	41.28	541.805	41.28	883.021
41.38	15.2998	41.38	42.0728	41.38	108.133	41.38	256.396	41.38	542.86	41.38	884.315
41.48	15.335	41.48	42.1445	41.48	108.33	41.48	256.92	41.48	543.893	41.48	885.61
41.58	15.3525	41.58	42.2056	41.58	108.539	41.58	257.432	41.58	544.913	41.58	886.892
41.68	15.3857	41.68	42.2734	41.68	108.73	41.68	257.941	41.68	545.971	41.68	888.2
41.78	15.415	41.78	42.356	41.78	108.932	41.78	258.488	41.78	547.018	41.78	889.481
41.88	15.4351	41.88	42.4263	41.88	109.119	41.88	259.004	41.88	548.088	41.88	890.759
41.98	15.4619	41.98	42.4946	41.98	109.348	41.98	259.51	41.98	549.127	41.98	892.04
42.08	15.4814	42.08	42.5762	42.08	109.541	42.08	260.039	42.08	550.16	42.08	893.306
42.18	15.5146	42.18	42.6567	42.18	109.758	42.18	260.541	42.18	551.215	42.18	894.59
42.28	15.5322	42.28	42.7251	42.28	109.963	42.28	261.068	42.28	552.274	42.28	895.862
42.38	15.5654	42.38	42.7949	42.38	110.174	42.38	261.582	42.38	553.314	42.38	897.135
42.48	15.5908	42.48	42.8657	42.48	110.373	42.48	262.109	42.48	554.354	42.48	898.426
42.58	15.6221	42.58	42.9419	42.58	110.555	42.58	262.613	42.58	555.406	42.58	899.703
42.68	15.6553	42.68	43.0083	42.68	110.779	42.68	263.139	42.68	556.446	42.68	900.985
42.78	15.6846	42.78	43.082	42.78	110.99	42.78	263.67	42.78	557.471	42.78	902.262
42.88	15.7124	42.88	43.1548	42.88	111.195	42.88	264.174	42.88	558.502	42.88	903.51
42.98	15.7412	42.98	43.2227	42.98	111.4	42.98	264.699	42.98	559.531	42.98	904.787
43.08	15.7822	43.08	43.313	43.08	111.617	43.08	265.215	43.08	560.577	43.08	906.045
43.18	15.7959	43.18	43.3848	43.18	111.824	43.18	265.721	43.18	561.604	43.18	907.307
43.28	15.8232	43.28	43.4438	43.28	112.002	43.28	266.23	43.28	562.623	43.28	908.559
43.38	15.8525	43.38	43.5063	43.38	112.213	43.38	266.723	43.38	563.633	43.38	909.807
43.48	15.8955	43.48	43.584	43.48	112.428	43.48	267.223	43.48	564.648	43.48	911.059
43.58	15.9053	43.58	43.647	43.58	112.613	43.58	267.721	43.58	565.699	43.58	912.293
43.68	15.9443	43.68	43.7036	43.68	112.82	43.68	268.238	43.68	566.721	43.68	913.51
43.78	15.9624	43.78	43.7676	43.78	113.021	43.78	268.73	43.78	567.738	43.78	914.746
43.88	15.9834	43.88	43.8325	43.88	113.219	43.88	269.24	43.88	568.733	43.88	915.975
43.98	16.0127	43.98	43.8892	43.98	113.438	43.98	269.738	43.98	569.752	43.98	917.219
44.08	16.0342	44.08	43.9531	44.08	113.621	44.08	270.232	44.08	570.766	44.08	918.441
44.18	16.0557	44.18	44.0317	44.18	113.805	44.18	270.736	44.18	571.76	44.18	919.695
44.28	16.083	44.28	44.0845	44.28	113.992	44.28	271.238	44.28	572.797	44.28	920.93
44.38	16.1162	44.38	44.1621	44.38	114.203	44.38	271.738	44.38	573.824	44.38	922.162
44.48	16.144	44.48	44.2349	44.48	114.398	44.48	272.23	44.48	574.838	44.48	923.359
44.58	16.1729	44.58	44.2871	44.58	114.59	44.58	272.736	44.58	575.859	44.58	924.592
44.68	16.2021	44.68	44.3638	44.68	114.807	44.68	273.234	44.68	576.846	44.68	925.799
44.78	16.2236	44.78	44.438	44.78	114.992	44.78	273.738	44.78	577.865	44.78	927.009
44.88	16.2529	44.88	44.498	44.88	115.199	44.88	274.244	44.88	578.891	44.88	928.217
44.98	16.2744	44.98	44.5825	44.98	115.383	44.98	274.727	44.98	579.936	44.98	929.433
45.08	16.2842	45.08	44.645	45.08	115.563	45.08	275.236	45.08	580.96	45.08	930.637
45.18	16.3135	45.18	44.7056	45.18	115.754	45.18	275.723	45.18	581.943	45.18	931.863
45.28	16.3413	45.28	44.7598	45.28	115.93	45.28	276.219	45.28	582.932	45.28	933.041
45.38	16.3701	45.38	44.8267	45.38	116.139	45.38	276.709	45.38	583.93	45.38	934.22
45.48	16.3936	45.48	44.8794	45.48	116.311	45.48	277.195	45.48	584.914	45.48	935.39
45.58	16.4131	45.58	44.9536	45.58	116.52	45.58	277.715	45.58	585.929	45.58	936.599
45.68	16.4424	45.68	45.0176	45.68	116.709	45.68	278.213	45.68	586.916	45.68	937.769
45.78	16.4639	45.78	45.0728	45.78	116.895	45.78	278.717	45.78	587.92	45.78	938.964
45.88	16.5049	45.88	45.1431	45.88	117.078	45.88	279.215	45.88	588.902	45.88	940.164
45.98	16.5225	45.98	45.2227	45.98	117.281	45.98	279.707	45.98	589.891	45.98	941.335
46.08	16.5557	46.08	45.2837	46.08	117.482	46.08	280.197	46.08	590.854	46.08	942.492
46.18	16.5835	46.18	45.3555	46.18	117.691	46.18	280.699	46.18	591.811	46.18	943.651
46.28	16.6123	46.28	45.4165	46.28	117.889	46.28	281.195	46.28	592.804	46.28	944.796
46.38	16.6338	46.38	45.4927	46.38	118.109	46.38	281.695	46.38	593.795	46.38	945.976
46.48	16.6611	46.48	45.5371	46.48	118.318	46.48	282.215	46.48	594.783	46.48	947.146
46.58	16.6846	46.58	45.606	46.58	118.545	46.58	282.727	46.58	595.779	46.58	948.294
46.68	16.7139	46.68	45.6763	46.68	118.723	46.68	283.215	46.68	596.736	46.68	949.442
46.78	16.7354	46.78	45.7617	46.78	118.938	46.78	283.707	46.78	597.714	46.78	950.601
46.88	16.7529	46.88	45.8345	46.88	119.166	46.88	284.223	46.88	598.701	46.88	951.718
46.98	16.7847	46.98	45.9258	46.98	119.359	46.98	284.715	46.98	599.671	46.98	952.847
47.08	16.8213	47.08	46.0005	47.08	119.58	47.08	285.215	47.08	600.654	47.08	954.022
47.18	16.8447	47.18	46.0859	47.18	119.789	47.18	285.725	47.18	601.629	47.18	955.175
47.28	16.874	47.28	46.1528	47.28	119.992	47.28	286.223	47.28	602.621	47.28	956.294
47.38	16.9033	47.38	46.2271	47.38	120.193	47.38	286.725	47.38	603.609	47.38	957.413
47.48	16.9131	47.48	46.2852	47.48	120.389	47.48	287.225	47.48	604.582	47.48	958.528
47.58	16.9424	47.58	46.3833	47.58	120.563	47.58	287.707	47.58	605.552	47.58	959.676
47.68	16.9639	47.68	46.4609	47.68	120.75	47.68	288.203	47.68	606.51	47.68	960.788
47.78	17.001	47.78	46.522	47.78	120.951	47.78	288.713	47.78	607.478	47.78	961.915
47.88	17.0244	47.88	46.5942	47.88	121.123	47.88	289.184	47.88	608.468	47.88	963.024
47.98	17.0522	47.98	46.6602	47.98	121.301	47.98	289.664	47.98	609.419	47.98	964.138
48.08	17.0732	48.08	46.7173	48.08	121.52	48.08	290.152	48.08	610.369	48.08	965.233
48.18	17.1104	48.18	46.7754	48.18	121.697	48.18	290.654	48.18	611.328	48.18	966.305
48.28	17.1338	48.28	46.854	48.28	121.885	48.28	291.133	48.28	612.287	48.28	967.395
48.38	17.1514	48.38	46.9321	48.38	122.078	48.38	291.621	48.38	613.255	48.38	968.482
48.48	17.1807	48.48	47.0039	48.48	122.256	48.48	292.102	48.48	614.216	48.48	969.577
48.58	17.2041	48.58	47.0747	48.58	122.449	48.58	292.588	48.58	615.183	48.58	970.674
48.68	17.2334	48.68	47.1504	48.68	122.639	48.68	293.08	48.68	616.156	48.68	971.736
48.78	17.2549	48.78	47.2622	48.78	122.82	48.78	293.58	48.78	617.134	48.78	972.823
48.88	17.2842	48.88	47.3516	48.88	123.027	48.88	294.063	48.88	618.095	48.88	973.883
48.98	17.3057	48.98	47.4517	48.98	123.229	48.98	294.574	48.98	619.037	48.98	974.969
49.08	17.3428	49.08	47.5332	49.08	123.414	49.08	295.099	49.08	620.003	49.08	976.053
49.18	17.3647	49.18	47.6157	49.18	123.598	49.18	295.59	49.18	620.984	49.18	977.146
49.28	17.3818	49.28	47.6743	49.28	123.781	49.28	296.08	49.28	621.949	49.28	978.198
49.38	17.3916	49.38	47.752	49.38	123.955	49.38	296.572	49.38	622.921	49.38	979.258
49.48	17.4248	49.48	47.8247	49.48	124.152	49.48	297.043	49.48	623.865	49.48	980.35
49.58	17.4424	49.58	47.9121	49.58	124.346	49.58	297.539	49.58	624.812	49.58	981.396
49.68	17.4639	49.68	48.0005	49.68	124.555	49.68	298.023	49.68	625.763	49.68	982.426
49.78	17.4854	49.78	48.0762	49.78	124.75	49.78	298.506	49.78	626.712	49.78	983.482
49.88	17.5029	49.88	48.1255	49.88	124.975	49.88	298.986	49.88	627.662	49.88	984.504
49.98	17.5229	49.98	48.1938	49.98	125.162	49.98	299.478	49.98	628.606	49.98	985.504
50.08	17.5518	50.08	48.25	50.08	125.379	50.08	299.969	50.08	629.55	50.08	986.492
50.18	17.5732	50.18	48.313	50.18	125.568	50.18	300.455	50.18	630.5	50.18	987.475
50.28	17.5947	50.28	48.4043	50.28	125.768	50.28	300.951	50.28	631.421	50.28	988.477
50.38	17.6123	50.38	48.4692	50.38	125.961	50.38	301.425	50.38	632.341	50.38	989.494
50.48	17.6455	50.48	48.5356	50.48	126.176	50.48	301.926	50.48	633.269	50.48	990.498
50.58	17.6631	50.58	48.6118	50.58	126.359	50.58	302.427	50.58	634.226	50.58	991.467
50.68	17.6729	50.68	48.7031	50.68	126.559	50.68	302.92	50.68	635.177	50.68	992.479
50.78	17.7139	50.78	48.7837	50.78	126.73	50.78	303.418	50.78	636.118	50.78	993.5
50.88	17.7319	50.88	48.8594	50.88	126.912	50.88	303.928	50.88	637.054	50.88	994.48
50.98	17.7646	50.98	48.9341	50.98	127.094	50.98	304.427	50.98	638.001	50.98	995.474
51.08	17.7822	51.08	48.9941	51.08	127.277	51.08	304.904	51.08	638.927	51.08	996.477
51.18	17.8115	51.18	49.0532	51.18	127.441	51.18	305.379	51.18	639.856	51.18	997.465
51.28	17.8428	51.28	49.1157	51.28	127.639	51.28	305.867	51.28	640.785	51.28	998.468
51.38	17.8643	51.38	49.1816	51.38	127.818	51.38	306.367	51.38	641.7	51.38	999.455
51.48	17.8818	51.48	49.2622	51.48	128.031	51.48	306.873	51.48	642.626	51.48	1000.4
51.58	17.915	51.58	49.3242	51.58	128.229	51.58	307.361	51.58	643.562	51.58	1001.39
51.68	17.9326	51.68	49.3833	51.68	128.42	51.68	307.82	51.68	644.483	51.68	1002.35
51.78	17.9463	51.78	49.4434	51.78	128.6	51.78	308.307	51.78	645.401	51.78	1003.32
51.88	17.9717	51.88	49.5122	51.88	128.805	51.88	308.812	51.88	646.296	51.88	1004.25
51.98	18.0015	51.98	49.5664	51.98	128.996	51.98	309.289	51.98	647.212	51.98	1005.2
52.08	18.0342	52.08	49.6274	52.08	129.188	52.08	309.765	52.08	648.114	52.08	1006.15
52.18	18.0635	52.18	49.6841	52.18	129.385	52.18	310.273	52.18	649.04	52.18	1007.09
52.28	18.085	52.28	49.7563	52.28	129.596	52.28	310.74	52.28	649.978	52.28	1008.04
52.38	18.1221	52.38	49.8223	52.38	129.77	52.38	311.211	52.38	650.89	52.38	1008.97
52.48	18.1533	52.48	49.895	52.48	129.977	52.48	311.666	52.48	651.817	52.48	1009.91
52.58	18.1748	52.58	49.9746	52.58	130.178	52.58	312.13	52.58	652.747	52.58	1010.85
52.68	18.2041	52.68	50.0415	52.68	130.367	52.68	312.613	52.68	653.657	52.68	1011.77
52.78	18.2334	52.78	50.123	52.78	130.564	52.78	313.085	52.78	654.569	52.78	1012.7
52.88	18.2529	52.88	50.2036	52.88	130.768	52.88	313.566	52.88	655.476	52.88	1013.62
52.98	18.2847	52.98	50.2832	52.98	130.973	52.98	314.027	52.98	656.396	52.98	1014.54
53.08	18.3096	53.08	50.3794	53.08	131.166	53.08	314.488	53.08	657.305	53.08	1015.46
53.18	18.333	53.18	50.459	53.18	131.367	53.18	314.939	53.18	658.216	53.18	1016.39
53.28	18.3545	53.28	50.5337	53.28	131.559	53.28	315.387	53.28	659.116	53.28	1017.3
53.38	18.3721	53.38	50.6113	53.38	131.736	53.38	315.882	53.38	660.008	53.38	1018.21
53.48	18.3936	53.48	50.6919	53.48	131.916	53.48	316.352	53.48	660.913	53.48	1019.1
53.58	18.4229	53.58	50.7715	53.58	132.107	53.58	316.83	53.58	661.833	53.58	1019.98
53.68	18.4424	53.68	50.8403	53.68	132.293	53.68	317.285	53.68	662.717	53.68	1020.85
53.78	18.4756	53.78	50.9414	53.78	132.471	53.78	317.757	53.78	663.626	53.78	1021.73
53.88	18.4932	53.88	51.0122	53.88	132.676	53.88	318.234	53.88	664.53	53.88	1022.62
53.98	18.5225	53.98	51.0918	53.98	132.867	53.98	318.677	53.98	665.433	53.98	1023.49
54.08	18.5522	54.08	51.1626	54.08	133.049	54.08	319.135	54.08	666.317	54.08	1024.34
54.18	18.5732	54.18	51.2246	54.18	133.229	54.18	319.611	54.18	667.204	54.18	1025.2
54.28	18.6025	54.28	51.3013	54.28	133.406	54.28	320.083	54.28	668.088	54.28	1026.07
54.38	18.6338	54.38	51.354	54.38	133.588	54.38	320.564	54.38	668.989	54.38	1026.97
54.48	18.6514	54.48	51.4199	54.48	133.781	54.48	321.027	54.48	669.897	54.48	1027.83
54.58	18.6729	54.58	51.4849	54.58	133.988	54.58	321.494	54.58	670.776	54.58	1028.69
54.68	18.7021	54.68	51.5449	54.68	134.152	54.68	321.97	54.68	671.651	54.68	1029.58
54.78	18.7334	54.78	51.6157	54.78	134.32	54.78	322.447	54.78	672.555	54.78	1030.46
54.88	18.7432	54.88	51.6816	54.88	134.506	54.88	322.895	54.88	673.44	54.88	1031.33
54.98	18.7646	54.98	51.7524	54.98	134.674	54.98	323.363	54.98	674.319	54.98	1032.2
55.08	18.7939	55.08	51.8262	55.08	134.885	55.08	323.859	55.08	675.198	55.08	1033.07
55.18	18.8115	55.18	51.8931	55.18	135.049	55.18	324.32	55.18	676.061	55.18	1033.95
55.28	18.8335	55.28	51.9727	55.28	135.248	55.28	324.804	55.28	676.926	55.28	1034.82
55.38	18.8506	55.38	52.0259	55.38	135.426	55.38	325.264	55.38	677.799	55.38	1035.67
55.48	18.8818	55.48	52.0903	55.48	135.615	55.48	325.734	55.48	678.649	55.48	1036.52
55.58	18.9033	55.58	52.1641	55.58	135.795	55.58	326.193	55.58	679.516	55.58	1037.36
55.68	18.9404	55.68	52.2427	55.68	135.959	55.68	326.654	55.68	680.413	55.68	1038.2
55.78	18.9639	55.78	52.3047	55.78	136.143	55.78	327.105	55.78	681.293	55.78	1039.04
55.88	18.9932	55.88	52.3521	55.88	136.328	55.88	327.541	55.88	682.157	55.88	1039.88
55.98	19.0225	55.98	52.4067	55.98	136.51	55.98	327.992	55.98	683.022	55.98	1040.71
56.08	19.0537	56.08	52.4648	56.08	136.701	56.08	328.453	56.08	683.903	56.08	1041.54
56.18	19.0713	56.18	52.52	56.18	136.857	56.18	328.902	56.18	684.754	56.18	1042.38
56.28	19.1025	56.28	52.5742	56.28	137.059	56.28	329.353	56.28	685.651	56.28	1043.18
56.38	19.124	56.38	52.6255	56.38	137.244	56.38	329.783	56.38	686.542	56.38	1043.98
56.48	19.1611	56.48	52.6665	56.48	137.445	56.48	330.242	56.48	687.413	56.48	1044.79
56.58	19.1714	56.58	52.7402	56.58	137.629	56.58	330.681	56.58	688.309	56.58	1045.59
56.68	19.1924	56.68	52.8091	56.68	137.809	56.68	331.121	56.68	689.161	56.68	1046.41
56.78	19.2217	56.78	52.8652	56.78	138.021	56.78	331.582	56.78	690.002	56.78	1047.23
56.88	19.2432	56.88	52.9302	56.88	138.209	56.88	332.027	56.88	690.874	56.88	1048.03
56.98	19.2803	56.98	52.9863	56.98	138.395	56.98	332.482	56.98	691.741	56.98	1048.81
57.08	19.3037	57.08	53.063	57.08	138.574	57.08	332.947	57.08	692.586	57.08	1049.61
57.18	19.3408	57.18	53.1406	57.18	138.75	57.18	333.4	57.18	693.442	57.18	1050.4
57.28	19.3525	57.28	53.2153	57.28	138.926	57.28	333.85	57.28	694.309	57.28	1051.17
57.38	19.374	57.38	53.2715	57.38	139.096	57.38	334.314	57.38	695.18	57.38	1051.99
57.48	19.4033	57.48	53.3403	57.48	139.258	57.48	334.787	57.48	696.038	57.48	1052.79
57.58	19.4233	57.58	53.4297	57.58	139.416	57.58	335.238	57.58	696.889	57.58	1053.59
57.68	19.4443	57.68	53.5005	57.68	139.602	57.68	335.689	57.68	697.731	57.68	1054.38
57.78	19.4619	57.78	53.5469	57.78	139.805	57.78	336.14	57.78	698.604	57.78	1055.16
57.88	19.4834	57.88	53.6118	57.88	139.959	57.88	336.605	57.88	699.456	57.88	1055.94
57.98	19.5205	57.98	53.6738	57.98	140.164	57.98	337.076	57.98	700.315	57.98	1056.72
58.08	19.5439	58.08	53.7505	58.08	140.344	58.08	337.537	58.08	701.167	58.08	1057.49
58.18	19.5732	58.18	53.8125	58.18	140.545	58.18	337.982	58.18	702.036	58.18	1058.26
58.28	19.5928	58.28	53.8911	58.28	140.75	58.28	338.431	58.28	702.874	58.28	1059.03
58.38	19.6143	58.38	53.9531	58.38	140.934	58.38	338.888	58.38	703.723	58.38	1059.81
58.48	19.6514	58.48	54.0103	58.48	141.113	58.48	339.293	58.48	704.557	58.48	1060.56
58.58	19.6631	58.58	54.0645	58.58	141.305	58.58	339.718	58.58	705.403	58.58	1061.32
58.68	19.6846	58.68	54.1157	58.68	141.486	58.68	340.177	58.68	706.239	58.68	1062.08
58.78	19.7217	58.78	54.1606	58.78	141.67	58.78	340.619	58.78	707.063	58.78	1062.81
58.88	19.7437	58.88	54.2305	58.88	141.848	58.88	341.05	58.88	707.877	58.88	1063.54
58.98	19.7646	58.98	54.2954	58.98	142.035	58.98	341.486	58.98	708.711	58.98	1064.27
59.08	19.79	59.08	54.3516	59.08	142.207	59.08	341.917	59.08	709.534	59.08	1065
59.18	19.8135	59.18	54.4048	59.18	142.379	59.18	342.341	59.18	710.334	59.18	1065.71
59.28	19.835	59.28	54.4438	59.28	142.556	59.28	342.779	59.28	711.161	59.28	1066.44
59.38	19.8604	59.38	54.5098	59.38	142.717	59.38	343.218	59.38	711.991	59.38	1067.15
59.48	19.8838	59.48	54.584	59.48	142.902	59.48	343.648	59.48	712.803	59.48	1067.82
59.58	19.9053	59.58	54.6372	59.58	143.111	59.58	344.103	59.58	713.62	59.58	1068.51
59.68	19.9229	59.68	54.7134	59.68	143.287	59.68	344.544	59.68	714.438	59.68	1069.19
59.78	19.9541	59.78	54.7832	59.78	143.463	59.78	344.988	59.78	715.247	59.78	1069.86
59.88	19.9912	59.88	54.8599	59.88	143.645	59.88	345.414	59.88	716.067	59.88	1070.55
59.98	20.0029	59.98	54.9434	59.98	143.809	59.98	345.845	59.98	716.874	59.98	1071.22
60.08	20.0229	60.08	55.0122	60.08	143.975	60.08	346.265	60.08	717.649	60.08	1071.88
60.18	20.0518	60.18	55.084	60.18	144.144	60.18	346.679	60.18	718.452	60.18	1072.54
60.28	20.083	60.28	55.1587	60.28	144.307	60.28	347.113	60.28	719.246	60.28	1073.2
60.38	20.1201	60.38	55.2227	60.38	144.475	60.38	347.544	60.38	720.042	60.38	1073.85
60.48	20.1436	60.48	55.2759	60.48	144.65	60.48	347.972	60.48	720.803	60.48	1074.49
60.58	20.1729	60.58	55.334	60.58	144.818	60.58	348.414	60.58	721.567	60.58	1075.17
60.68	20.1924	60.68	55.4028	60.68	144.977	60.68	348.843	60.68	722.313	60.68	1075.78
60.78	20.2139	60.78	55.4551	60.78	145.137	60.78	349.255	60.78	723.059	60.78	1076.4
60.88	20.2314	60.88	55.5024	60.88	145.297	60.88	349.673	60.88	723.805	60.88	1077.02
60.98	20.2549	60.98	55.5801	60.98	145.455	60.98	350.103	60.98	724.545	60.98	1077.62
61.08	20.2842	61.08	55.6431	61.08	145.607	61.08	350.533	61.08	725.266	61.08	1078.25
61.18	20.3057	61.18	55.7207	61.18	145.773	61.18	350.951	61.18	726.02	61.18	1078.86
61.28	20.3232	61.28	55.7798	61.28	145.928	61.28	351.39	61.28	726.762	61.28	1079.44
61.38	20.353	61.38	55.8457	61.38	146.096	61.38	351.812	61.38	727.5	61.38	1080.01
61.48	20.3818	61.48	55.9282	61.48	146.253	61.48	352.234	61.48	728.215	61.48	1080.59
61.58	20.3936	61.58	55.9844	61.58	146.436	61.58	352.661	61.58	728.928	61.58	1081.16
61.68	20.4111	61.68	56.0591	61.68	146.586	61.68	353.078	61.68	729.664	61.68	1081.7
61.78	20.4404	61.78	56.1152	61.78	146.77	61.78	353.492	61.78	730.389	61.78	1082.27
61.88	20.4717	61.88	56.1797	61.88	146.943	61.88	353.901	61.88	731.112	61.88	1082.84
61.98	20.4834	61.98	56.2505	61.98	147.128	61.98	354.312	61.98	731.854	61.98	1083.4
62.08	20.5127	62.08	56.3242	62.08	147.291	62.08	354.73	62.08	732.545	62.08	1083.91
62.18	20.5303	62.18	56.3657	62.18	147.468	62.18	355.134	62.18	733.273	62.18	1084.42
62.28	20.5537	62.28	56.4297	62.28	147.643	62.28	355.525	62.28	733.965	62.28	1084.93
62.38	20.5752	62.38	56.4888	62.38	147.82	62.38	355.927	62.38	734.689	62.38	1085.45
62.48	20.6006	62.48	56.5449	62.48	147.984	62.48	356.339	62.48	735.375	62.48	1085.94
62.58	20.6318	62.58	56.6079	62.58	148.152	62.58	356.757	62.58	736.08	62.58	1086.42
62.68	20.6631	62.68	56.6816	62.68	148.305	62.68	357.149	62.68	736.781	62.68	1086.91
62.78	20.6807	62.78	56.7427	62.78	148.451	62.78	357.542	62.78	737.482	62.78	1087.39
62.88	20.7119	62.88	56.8203	62.88	148.613	62.88	357.939	62.88	738.172	62.88	1087.85
62.98	20.7236	62.98	56.8716	62.98	148.781	62.98	358.331	62.98	738.85	62.98	1088.32
63.08	20.7412	63.08	56.9395	63.08	148.941	63.08	358.724	63.08	739.521	63.08	1088.76
63.18	20.7632	63.18	57.0039	63.18	149.102	63.18	359.13	63.18	740.217	63.18	1089.2
63.28	20.792	63.28	57.0513	63.28	149.244	63.28	359.526	63.28	740.887	63.28	1089.64
63.38	20.8115	63.38	57.1094	63.38	149.392	63.38	359.919	63.38	741.559	63.38	1090.08
63.48	20.833	63.48	57.1802	63.48	149.563	63.48	360.298	63.48	742.226	63.48	1090.51
63.58	20.8623	63.58	57.2246	63.58	149.699	63.58	360.679	63.58	742.906	63.58	1090.94
63.68	20.874	63.68	57.2915	63.68	149.834	63.68	361.058	63.68	743.547	63.68	1091.35
63.78	20.9033	63.78	57.3262	63.78	149.992	63.78	361.419	63.78	744.205	63.78	1091.77
63.88	20.9229	63.88	57.3892	63.88	150.132	63.88	361.815	63.88	744.873	63.88	1092.16
63.98	20.9326	63.98	57.4336	63.98	150.275	63.98	362.201	63.98	745.542	63.98	1092.57
64.08	20.9658	64.08	57.4907	64.08	150.398	64.08	362.58	64.08	746.193	64.08	1092.97
64.18	20.9834	64.18	57.5332	64.18	150.533	64.18	362.956	64.18	746.855	64.18	1093.36
64.28	21.0029	64.28	57.5903	64.28	150.699	64.28	363.327	64.28	747.502	64.28	1093.75
64.38	21.0322	64.38	57.6504	64.38	150.843	64.38	363.669	64.38	748.162	64.38	1094.15
64.48	21.0542	64.48	57.7031	64.48	150.982	64.48	364.046	64.48	748.8	64.48	1094.54
64.58	21.0791	64.58	57.7583	64.58	151.125	64.58	364.406	64.58	749.404	64.58	1094.94
64.68	21.1025	64.68	57.8027	64.68	151.279	64.68	364.78	64.68	750.042	64.68	1095.33
64.78	21.1221	64.78	57.8696	64.78	151.451	64.78	365.14	64.78	750.705	64.78	1095.72
64.88	21.1318	64.88	57.9414	64.88	151.576	64.88	365.524	64.88	751.34	64.88	1096.07
64.98	21.1611	64.98	57.9907	64.98	151.74	64.98	365.884	64.98	751.958	64.98	1096.45
65.08	21.1846	65.08	58.0449	65.08	151.9	65.08	366.253	65.08	752.58	65.08	1096.81
65.18	21.2021	65.18	58.0728	65.18	152.059	65.18	366.632	65.18	753.197	65.18	1097.16
65.28	21.2139	65.28	58.1328	65.28	152.201	65.28	366.983	65.28	753.835	65.28	1097.54
65.38	21.2354	65.38	58.1821	65.38	152.353	65.38	367.347	65.38	754.457	65.38	1097.9
65.48	21.2529	65.48	58.2129	65.48	152.512	65.48	367.729	65.48	755.095	65.48	1098.23
65.58	21.2725	65.58	58.27	65.58	152.668	65.58	368.095	65.58	755.736	65.58	1098.59
65.68	21.2959	65.68	58.3496	65.68	152.814	65.68	368.458	65.68	756.412	65.68	1098.89
65.78	21.3135	65.78	58.4009	65.78	152.978	65.78	368.808	65.78	757.08	65.78	1099.24
65.88	21.333	65.88	58.4238	65.88	153.129	65.88	369.179	65.88	757.732	65.88	1099.55
65.98	21.3584	65.98	58.4712	65.98	153.289	65.98	369.552	65.98	758.411	65.98	1099.89
66.08	21.3838	66.08	58.5137	66.08	153.441	66.08	369.931	66.08	759.074	66.08	1100.23
66.18	21.3921	66.18	58.5728	66.18	153.591	66.18	370.292	66.18	759.748	66.18	1100.54
66.28	21.4209	66.28	58.6309	66.28	153.74	66.28	370.646	66.28	760.439	66.28	1100.89
66.38	21.4404	66.38	58.6919	66.38	153.916	66.38	370.995	66.38	761.103	66.38	1101.23
66.48	21.46	66.48	58.7539	66.48	154.082	66.48	371.364	66.48	761.781	66.48	1101.57
66.58	21.4834	66.58	58.8228	66.58	154.23	66.58	371.716	66.58	762.447	66.58	1101.93
66.68	21.501	66.68	58.873	66.68	154.382	66.68	372.072	66.68	763.149	66.68	1102.27
66.78	21.5322	66.78	58.9204	66.78	154.539	66.78	372.456	66.78	763.82	66.78	1102.61
66.88	21.5439	66.88	58.9805	66.88	154.682	66.88	372.824	66.88	764.48	66.88	1102.95
66.98	21.5498	66.98	59.0415	66.98	154.854	66.98	373.175	66.98	765.152	66.98	1103.33
67.08	21.5732	67.08	59.1113	67.08	155.001	67.08	373.513	67.08	765.829	67.08	1103.68
67.18	21.5908	67.18	59.1641	67.18	155.143	67.18	373.862	67.18	766.519	67.18	1104.01
67.28	21.6143	67.28	59.2212	67.28	155.289	67.28	374.224	67.28	767.193	67.28	1104.37
67.38	21.624	67.38	59.2598	67.38	155.443	67.38	374.589	67.38	767.851	67.38	1104.7
67.48	21.6338	67.48	59.3032	67.48	155.6	67.48	374.958	67.48	768.528	67.48	1105.03
67.58	21.6514	67.58	59.3535	67.58	155.759	67.58	375.347	67.58	769.226	67.58	1105.35
67.68	21.6826	67.68	59.4106	67.68	155.91	67.68	375.71	67.68	769.911	67.68	1105.63
67.78	21.6943	67.78	59.4707	67.78	156.055	67.78	376.071	67.78	770.564	67.78	1105.94
67.88	21.7119	67.88	59.5142	67.88	156.209	67.88	376.429	67.88	771.242	67.88	1106.26
67.98	21.7354	67.98	59.5703	67.98	156.365	67.98	376.798	67.98	771.917	67.98	1106.57
68.08	21.7515	68.08	59.6113	68.08	156.5	68.08	377.161	68.08	772.589	68.08	1106.84
68.18	21.7803	68.18	59.6606	68.18	156.662	68.18	377.511	68.18	773.287	68.18	1107.14
68.28	21.792	68.28	59.7012	68.28	156.828	68.28	377.86	68.28	773.956	68.28	1107.46
68.38	21.8096	68.38	59.731	68.38	156.965	68.38	378.22	68.38	774.628	68.38	1107.76
68.48	21.833	68.48	59.8008	68.48	157.096	68.48	378.587	68.48	775.296	68.48	1108.07
68.58	21.8545	68.58	59.8521	68.58	157.221	68.58	378.958	68.58	775.983	68.58	1108.4
68.68	21.8721	68.68	59.9102	68.68	157.353	68.68	379.307	68.68	776.638	68.68	1108.7
68.78	21.8838	68.78	59.9707	68.78	157.5	68.78	379.689	68.78	777.324	68.78	1109.05
68.88	21.9131	68.88	60.0298	68.88	157.641	68.88	380.067	68.88	777.983	68.88	1109.38
68.98	21.9248	68.98	60.0684	68.98	157.779	68.98	380.44	68.98	778.654	68.98	1109.72
69.08	21.9424	69.08	60.1289	69.08	157.938	69.08	380.798	69.08	779.304	69.08	1110.02
69.18	21.9717	69.18	60.1899	69.18	158.099	69.18	381.167	69.18	779.956	69.18	1110.35
69.28	21.9834	69.28	60.2422	69.28	158.24	69.28	381.538	69.28	780.568	69.28	1110.66
69.38	22.0127	69.38	60.311	69.38	158.388	69.38	381.915	69.38	781.216	69.38	1110.96
69.48	22.0439	69.48	60.3711	69.48	158.547	69.48	382.276	69.48	781.871	69.48	1111.27
69.58	22.062	69.58	60.4316	69.58	158.708	69.58	382.637	69.58	782.524	69.58	1111.57
69.68	22.0908	69.68	60.4907	69.68	158.867	69.68	382.999	69.68	783.156	69.68	1111.88
69.78	22.1104	69.78	60.543	69.78	158.998	69.78	383.351	69.78	783.786	69.78	1112.19
69.88	22.1416	69.88	60.5923	69.88	159.138	69.88	383.696	69.88	784.425	69.88	1112.5
69.98	22.1611	69.98	60.6387	69.98	159.295	69.98	384.05	69.98	785.046	69.98	1112.78
70.08	22.1826	70.08	60.7109	70.08	159.451	70.08	384.397	70.08	785.694	70.08	1113.09
70.18	22.2021	70.18	60.7681	70.18	159.592	70.18	384.765	70.18	786.333	70.18	1113.4
70.28	22.2197	70.28	60.8203	70.28	159.748	70.28	385.126	70.28	787.011	70.28	1113.72
70.38	22.2432	70.38	60.8716	70.38	159.892	70.38	385.472	70.38	787.677	70.38	1114.04
70.48	22.2607	70.48	60.9297	70.48	160.049	70.48	385.827	70.48	788.321	70.48	1114.37
70.58	22.292	70.58	61.002	70.58	160.199	70.58	386.177	70.58	788.968	70.58	1114.72
70.68	22.3115	70.68	61.061	70.68	160.354	70.68	386.554	70.68	789.616	70.68	1115.05
70.78	22.3428	70.78	61.1113	70.78	160.521	70.78	386.925	70.78	790.261	70.78	1115.38
70.88	22.3545	70.88	61.1685	70.88	160.713	70.88	387.278	70.88	790.927	70.88	1115.72
70.98	22.3799	70.98	61.2207	70.98	160.894	70.98	387.628	70.98	791.571	70.98	1116.07
71.08	22.3955	71.08	61.272	71.08	161.058	71.08	387.995	71.08	792.245	71.08	1116.44
71.18	22.4131	71.18	61.3105	71.18	161.217	71.18	388.37	71.18	792.903	71.18	1116.79
71.28	22.4404	71.28	61.3613	71.28	161.386	71.28	388.717	71.28	793.565	71.28	1117.14
71.38	22.4639	71.38	61.4224	71.38	161.555	71.38	389.085	71.38	794.208	71.38	1117.52
71.48	22.4814	71.48	61.4727	71.48	161.699	71.48	389.444	71.48	794.851	71.48	1117.88
71.58	22.5049	71.58	61.5103	71.58	161.842	71.58	389.8	71.58	795.503	71.58	1118.24
71.68	22.5132	71.68	61.5605	71.68	162.007	71.68	390.175	71.68	796.155	71.68	1118.6
71.78	22.542	71.78	61.6099	71.78	162.16	71.78	390.553	71.78	796.817	71.78	1118.97
71.88	22.5615	71.88	61.6504	71.88	162.311	71.88	390.907	71.88	797.476	71.88	1119.35
71.98	22.5889	71.98	61.7075	71.98	162.441	71.98	391.274	71.98	798.134	71.98	1119.69
72.08	22.6123	72.08	61.7598	72.08	162.557	72.08	391.638	72.08	798.786	72.08	1120.06
72.18	22.6299	72.18	61.8203	72.18	162.67	72.18	391.978	72.18	799.435	72.18	1120.41
72.28	22.6416	72.28	61.8716	72.28	162.8	72.28	392.346	72.28	800.086	72.28	1120.78
72.38	22.6709	72.38	61.9297	72.38	162.934	72.38	392.716	72.38	800.71	72.38	1121.17
72.48	22.6904	72.48	61.9692	72.48	163.078	72.48	393.093	72.48	801.329	72.48	1121.54
72.58	22.71	72.58	62.041	72.58	163.238	72.58	393.468	72.58	801.981	72.58	1121.91
72.68	22.7217	72.68	62.1035	72.68	163.381	72.68	393.827	72.68	802.632	72.68	1122.31
72.78	22.7432	72.78	62.1606	72.78	163.521	72.78	394.169	72.78	803.274	72.78	1122.67
72.88	22.7705	72.88	62.2207	72.88	163.66	72.88	394.511	72.88	803.925	72.88	1123.03
72.98	22.7744	72.98	62.2817	72.98	163.796	72.98	394.847	72.98	804.563	72.98	1123.38
73.08	22.7998	73.08	62.3203	73.08	163.943	73.08	395.208	73.08	805.192	73.08	1123.78
73.18	22.8232	73.18	62.3892	73.18	164.099	73.18	395.563	73.18	805.848	73.18	1124.16
73.28	22.8506	73.28	62.4336	73.28	164.256	73.28	395.897	73.28	806.481	73.28	1124.54
73.38	22.8623	73.38	62.4829	73.38	164.408	73.38	396.243	73.38	807.11	73.38	1124.92
73.48	22.8799	73.48	62.541	73.48	164.564	73.48	396.596	73.48	807.78	73.48	1125.29
73.58	22.9111	73.58	62.5996	73.58	164.716	73.58	396.937	73.58	808.438	73.58	1125.64
73.68	22.9229	73.68	62.6431	73.68	164.867	73.68	397.274	73.68	809.087	73.68	1126
73.78	22.9404	73.78	62.6816	73.78	165.033	73.78	397.653	73.78	809.716	73.78	1126.35
73.88	22.9639	73.88	62.7212	73.88	165.197	73.88	398.012	73.88	810.348	73.88	1126.72
73.98	22.9834	73.98	62.7715	73.98	165.355	73.98	398.366	73.98	810.989	73.98	1127.1
74.08	23.0127	74.08	62.8286	74.08	165.525	74.08	398.733	74.08	811.604	74.08	1127.48
74.18	23.0322	74.18	62.873	74.18	165.675	74.18	399.114	74.18	812.249	74.18	1127.85
74.28	23.0439	74.28	62.9204	74.28	165.826	74.28	399.487	74.28	812.872	74.28	1128.22
74.38	23.0732	74.38	62.9805	74.38	165.968	74.38	399.854	74.38	813.499	74.38	1128.59
74.48	23.0928	74.48	63.041	74.48	166.125	74.48	400.214	74.48	814.12	74.48	1128.92
74.58	23.124	74.58	63.0708	74.58	166.264	74.58	400.577	74.58	814.757	74.58	1129.29
74.68	23.1436	74.68	63.1211	74.68	166.389	74.68	400.942	74.68	815.381	74.68	1129.68
74.78	23.1709	74.78	63.1802	74.78	166.529	74.78	401.286	74.78	816.009	74.78	1130.03
74.88	23.1929	74.88	63.248	74.88	166.658	74.88	401.632	74.88	816.645	74.88	1130.41
74.98	23.21	74.98	63.3008	74.98	166.755	74.98	401.985	74.98	817.274	74.98	1130.77
75.08	23.2217	75.08	63.3208	75.08	166.879	75.08	402.352	75.08	817.897	75.08	1131.13
75.18	23.2412	75.18	63.3594	75.18	167.019	75.18	402.712	75.18	818.536	75.18	1131.49
75.28	23.2627	75.28	63.4185	75.28	167.176	75.28	403.026	75.28	819.145	75.28	1131.84
75.38	23.2822	75.38	63.4707	75.38	167.32	75.38	403.391	75.38	819.795	75.38	1132.18
75.48	23.2998	75.48	63.5039	75.48	167.459	75.48	403.743	75.48	820.422	75.48	1132.53
75.58	23.3311	75.58	63.5298	75.58	167.597	75.58	404.077	75.58	821.067	75.58	1132.87
75.68	23.3428	75.68	63.6094	75.68	167.746	75.68	404.433	75.68	821.685	75.68	1133.21
75.78	23.3604	75.78	63.6523	75.78	167.914	75.78	404.782	75.78	822.292	75.78	1133.53
75.88	23.3838	75.88	63.6821	75.88	168.058	75.88	405.151	75.88	822.92	75.88	1133.86
75.98	23.4014	75.98	63.7207	75.98	168.193	75.98	405.501	75.98	823.538	75.98	1134.2
76.08	23.4248	76.08	63.7603	76.08	168.365	76.08	405.864	76.08	824.167	76.08	1134.53
76.18	23.4502	76.18	63.8203	76.18	168.515	76.18	406.206	76.18	824.782	76.18	1134.85
76.28	23.4658	76.28	63.8613	76.28	168.65	76.28	406.554	76.28	825.391	76.28	1135.16
76.38	23.4834	76.38	63.9009	76.38	168.779	76.38	406.924	76.38	826.012	76.38	1135.49
76.48	23.5127	76.48	63.9473	76.48	168.916	76.48	407.292	76.48	826.61	76.48	1135.8
76.58	23.5322	76.58	64.0005	76.58	169.064	76.58	407.638	76.58	827.221	76.58	1136.13
76.68	23.5542	76.68	64.0391	76.68	169.197	76.68	408.02	76.68	827.815	76.68	1136.45
76.78	23.5713	76.78	64.0918	76.78	169.334	76.78	408.362	76.78	828.411	76.78	1136.8
76.88	23.5908	76.88	64.1509	76.88	169.478	76.88	408.714	76.88	829.028	76.88	1137.13
76.98	23.6025	76.98	64.1992	76.98	169.596	76.98	409.057	76.98	829.649	76.98	1137.45
77.08	23.6201	77.08	64.2324	77.08	169.726	77.08	409.411	77.08	830.239	77.08	1137.77
77.18	23.6318	77.18	64.3013	77.18	169.867	77.18	409.768	77.18	830.838	77.18	1138.12
77.28	23.6611	77.28	64.3574	77.28	169.988	77.28	410.122	77.28	831.45	77.28	1138.46
77.38	23.6807	77.38	64.4199	77.38	170.134	77.38	410.472	77.38	832.04	77.38	1138.81
77.48	23.6924	77.48	64.4712	77.48	170.25	77.48	410.842	77.48	832.655	77.48	1139.12
77.58	23.7217	77.58	64.5195	77.58	170.395	77.58	411.187	77.58	833.25	77.58	1139.46
77.68	23.7412	77.68	64.5708	77.68	170.544	77.68	411.542	77.68	833.846	77.68	1139.8
77.78	23.7607	77.78	64.6191	77.78	170.669	77.78	411.889	77.78	834.467	77.78	1140.13
77.88	23.7725	77.88	64.6719	77.88	170.803	77.88	412.251	77.88	835.086	77.88	1140.45
77.98	23.79	77.98	64.7114	77.98	170.929	77.98	412.637	77.98	835.723	77.98	1140.78
78.08	23.8213	78.08	64.7617	78.08	171.078	78.08	412.995	78.08	836.344	78.08	1141.12
78.18	23.8408	78.18	64.8379	78.18	171.244	78.18	413.343	78.18	836.973	78.18	1141.46
78.28	23.8604	78.28	64.8716	78.28	171.367	78.28	413.7	78.28	837.584	78.28	1141.8
78.38	23.8721	78.38	64.9375	78.38	171.496	78.38	414.071	78.38	838.19	78.38	1142.14
78.48	23.8936	78.48	65	78.48	171.619	78.48	414.44	78.48	838.823	78.48	1142.47
78.58	23.9111	78.58	65.0591	78.58	171.775	78.58	414.8	78.58	839.448	78.58	1142.82
78.68	23.9307	78.68	65.1387	78.68	171.902	78.68	415.153	78.68	840.083	78.68	1143.19
78.78	23.9541	78.78	65.2012	78.78	172.027	78.78	415.521	78.78	840.704	78.78	1143.56
78.88	23.9717	78.88	65.2603	78.88	172.158	78.88	415.862	78.88	841.295	78.88	1143.92
78.98	23.9912	78.98	65.3281	78.98	172.264	78.98	416.235	78.98	841.92	78.98	1144.3
79.08	24.0132	79.08	65.3716	79.08	172.396	79.08	416.608	79.08	842.522	79.08	1144.68
79.18	24.0303	79.18	65.4297	79.18	172.527	79.18	416.971	79.18	843.086	79.18	1145.06
79.28	24.0615	79.28	65.4785	79.28	172.646	79.28	417.354	79.28	843.694	79.28	1145.42
79.38	24.0811	79.38	65.5298	79.38	172.777	79.38	417.727	79.38	844.286	79.38	1145.79
79.48	24.1006	79.48	65.5879	79.48	172.914	79.48	418.098	79.48	844.909	79.48	1146.13
79.58	24.1201	79.58	65.6582	79.58	173.046	79.58	418.46	79.58	845.516	79.58	1146.51
79.68	24.1318	79.68	65.6997	79.68	173.167	79.68	418.813	79.68	846.122	79.68	1146.88
79.78	24.1611	79.78	65.7402	79.78	173.297	79.78	419.18	79.78	846.731	79.78	1147.23
79.88	24.1807	79.88	65.7891	79.88	173.417	79.88	419.538	79.88	847.36	79.88	1147.59
79.98	24.2002	79.98	65.8481	79.98	173.566	79.98	419.92	79.98	847.983	79.98	1147.94
80.08	24.2314	80.08	65.9004	80.08	173.71	80.08	420.259	80.08	848.59	80.08	1148.29
80.18	24.2432	80.18	65.9492	80.18	173.847	80.18	420.612	80.18	849.192	80.18	1148.63
80.28	24.2607	80.28	66.0083	80.28	173.982	80.28	420.958	80.28	849.792	80.28	1148.94
80.38	24.2803	80.38	66.0762	80.38	174.134	80.38	421.307	80.38	850.418	80.38	1149.28
80.48	24.2998	80.48	66.1504	80.48	174.266	80.48	421.643	80.48	851.02	80.48	1149.61
80.58	24.3232	80.58	66.2017	80.58	174.412	80.58	421.981	80.58	851.631	80.58	1149.92
80.68	24.3408	80.68	66.2402	80.68	174.566	80.68	422.319	80.68	852.223	80.68	1150.22
80.78	24.3525	80.78	66.3086	80.78	174.686	80.78	422.669	80.78	852.817	80.78	1150.52
80.88	24.3643	80.88	66.3501	80.88	174.832	80.88	423	80.88	853.397	80.88	1150.8
80.98	24.3818	80.98	66.4004	80.98	174.984	80.98	423.331	80.98	853.956	80.98	1151.07
81.08	24.4014	81.08	66.4321	81.08	175.125	81.08	423.651	81.08	854.526	81.08	1151.36
81.18	24.4131	81.18	66.4707	81.18	175.258	81.18	423.977	81.18	855.086	81.18	1151.63
81.28	24.4307	81.28	66.5103	81.28	175.376	81.28	424.336	81.28	855.686	81.28	1151.92
81.38	24.4502	81.38	66.5488	81.38	175.504	81.38	424.659	81.38	856.293	81.38	1152.2
81.48	24.4814	81.48	66.5898	81.48	175.625	81.48	424.987	81.48	856.842	81.48	1152.45
81.58	24.501	81.58	66.6274	81.58	175.751	81.58	425.315	81.58	857.417	81.58	1152.7
81.68	24.5127	81.68	66.6914	81.68	175.867	81.68	425.649	81.68	857.987	81.68	1152.95
81.78	24.5244	81.78	66.748	81.78	175.975	81.78	425.976	81.78	858.534	81.78	1153.22
81.88	24.542	81.88	66.7974	81.88	176.111	81.88	426.317	81.88	859.116	81.88	1153.47
81.98	24.5615	81.98	66.8418	81.98	176.228	81.98	426.643	81.98	859.678	81.98	1153.72
82.08	24.5732	82.08	66.9004	82.08	176.343	82.08	426.975	82.08	860.25	82.08	1153.97
82.18	24.5908	82.18	66.9478	82.18	176.463	82.18	427.321	82.18	860.825	82.18	1154.2
82.28	24.6104	82.28	66.9922	82.28	176.564	82.28	427.649	82.28	861.383	82.28	1154.43
82.38	24.6221	82.38	67.0493	82.38	176.693	82.38	427.958	82.38	861.942	82.38	1154.67
82.48	24.6338	82.48	67.0977	82.48	176.787	82.48	428.274	82.48	862.483	82.48	1154.87
82.58	24.6514	82.58	67.1914	82.58	176.895	82.58	428.592	82.58	863.032	82.58	1155.11
82.68	24.6631	82.68	67.2388	82.68	177.023	82.68	428.905	82.68	863.59	82.68	1155.31
82.78	24.6733	82.78	67.2871	82.78	177.134	82.78	429.235	82.78	864.141	82.78	1155.52
82.88	24.6826	82.88	67.3223	82.88	177.234	82.88	429.536	82.88	864.719	82.88	1155.71
82.98	24.7021	82.98	67.377	82.98	177.343	82.98	429.829	82.98	865.28	82.98	1155.9
83.08	24.7217	83.08	67.4185	83.08	177.453	83.08	430.145	83.08	865.852	83.08	1156.11
83.18	24.7334	83.18	67.4707	83.18	177.556	83.18	430.442	83.18	866.418	83.18	1156.3
83.28	24.751	83.28	67.5103	83.28	177.646	83.28	430.762	83.28	866.969	83.28	1156.48
83.38	24.7627	83.38	67.5664	83.38	177.779	83.38	431.063	83.38	867.524	83.38	1156.65
83.48	24.7822	83.48	67.6094	83.48	177.902	83.48	431.375	83.48	868.061	83.48	1156.82
83.58	24.79	83.58	67.6523	83.58	178.014	83.58	431.684	83.58	868.616	83.58	1156.99
83.68	24.8018	83.68	67.6685	83.68	178.132	83.68	431.983	83.68	869.16	83.68	1157.15
83.78	24.8115	83.78	67.707	83.78	178.244	83.78	432.292	83.78	869.725	83.78	1157.3
83.88	24.8311	83.88	67.7305	83.88	178.371	83.88	432.602	83.88	870.268	83.88	1157.45
83.98	24.8428	83.98	67.7583	83.98	178.496	83.98	432.905	83.98	870.813	83.98	1157.63
84.08	24.8604	84.08	67.791	84.08	178.623	84.08	433.194	84.08	871.336	84.08	1157.79
84.18	24.8721	84.18	67.832	84.18	178.763	84.18	433.485	84.18	871.856	84.18	1157.9
84.28	24.8916	84.28	67.8872	84.28	178.892	84.28	433.774	84.28	872.373	84.28	1158.05
84.38	24.8955	84.38	67.9297	84.38	179.012	84.38	434.055	84.38	872.898	84.38	1158.21
84.48	24.9014	84.48	67.959	84.48	179.113	84.48	434.336	84.48	873.432	84.48	1158.36
84.58	24.9209	84.58	68.0063	84.58	179.216	84.58	434.622	84.58	873.969	84.58	1158.49
84.68	24.9326	84.68	68.0488	84.68	179.341	84.68	434.918	84.68	874.502	84.68	1158.6
84.78	24.9404	84.78	68.082	84.78	179.462	84.78	435.211	84.78	875.02	84.78	1158.73
84.88	24.96	84.88	68.1079	84.88	179.572	84.88	435.491	84.88	875.543	84.88	1158.87
84.98	24.9717	84.98	68.1582	84.98	179.681	84.98	435.768	84.98	876.036	84.98	1159.02
85.08	24.9912	85.08	68.1895	85.08	179.783	85.08	436.059	85.08	876.523	85.08	1159.11
85.18	25.0029	85.18	68.2212	85.18	179.891	85.18	436.362	85.18	877.043	85.18	1159.21
85.28	25.0127	85.28	68.25	85.28	180	85.28	436.647	85.28	877.551	85.28	1159.32
85.38	25.0322	85.38	68.2793	85.38	180.108	85.38	436.938	85.38	878.069	85.38	1159.42
85.48	25.0322	85.48	68.2954	85.48	180.211	85.48	437.23	85.48	878.585	85.48	1159.5
85.58	25.042	85.58	68.3184	85.58	180.292	85.58	437.51	85.58	879.098	85.58	1159.57
85.68	25.0615	85.68	68.3594	85.68	180.419	85.68	437.809	85.68	879.609	85.68	1159.67
85.78	25.0811	85.78	68.3794	85.78	180.519	85.78	438.081	85.78	880.1	85.78	1159.77
85.88	25.0928	85.88	68.4004	85.88	180.611	85.88	438.348	85.88	880.598	85.88	1159.85
85.98	25.1123	85.98	68.4297	85.98	180.701	85.98	438.612	85.98	881.098	85.98	1159.92
86.08	25.1162	86.08	68.4692	86.08	180.822	86.08	438.879	86.08	881.605	86.08	1159.99
86.18	25.1338	86.18	68.4805	86.18	180.947	86.18	439.151	86.18	882.131	86.18	1160.08
86.28	25.1416	86.28	68.5098	86.28	181.052	86.28	439.428	86.28	882.627	86.28	1160.19
86.38	25.1533	86.38	68.5298	86.38	181.144	86.38	439.689	86.38	883.144	86.38	1160.28
86.48	25.1729	86.48	68.5508	86.48	181.244	86.48	439.965	86.48	883.629	86.48	1160.37
86.58	25.1807	86.58	68.5801	86.58	181.361	86.58	440.248	86.58	884.113	86.58	1160.47
86.68	25.2041	86.68	68.6191	86.68	181.468	86.68	440.553	86.68	884.619	86.68	1160.55
86.78	25.2119	86.78	68.6411	86.78	181.576	86.78	440.836	86.78	885.13	86.78	1160.64
86.88	25.2314	86.88	68.6504	86.88	181.677	86.88	441.123	86.88	885.645	86.88	1160.73
86.98	25.251	86.98	68.6875	86.98	181.798	86.98	441.407	86.98	886.141	86.98	1160.81
87.08	25.2627	87.08	68.7212	87.08	181.916	87.08	441.701	87.08	886.65	87.08	1160.9
87.18	25.2822	87.18	68.7461	87.18	182.021	87.18	442.004	87.18	887.17	87.18	1160.99
87.28	25.3018	87.28	68.7969	87.28	182.101	87.28	442.311	87.28	887.642	87.28	1161.06
87.38	25.3232	87.38	68.8306	87.38	182.187	87.38	442.619	87.38	888.154	87.38	1161.13
87.48	25.3311	87.48	68.8672	87.48	182.308	87.48	442.895	87.48	888.642	87.48	1161.21
87.58	25.3428	87.58	68.9063	87.58	182.394	87.58	443.186	87.58	889.138	87.58	1161.28
87.68	25.3604	87.68	68.9375	87.68	182.509	87.68	443.455	87.68	889.641	87.68	1161.33
87.78	25.374	87.78	68.9556	87.78	182.609	87.78	443.719	87.78	890.121	87.78	1161.39
87.88	25.3936	87.88	68.998	87.88	182.736	87.88	443.995	87.88	890.599	87.88	1161.47
87.98	25.4014	87.98	69.0391	87.98	182.847	87.98	444.256	87.98	891.099	87.98	1161.52
88.08	25.4209	88.08	69.0781	88.08	182.943	88.08	444.553	88.08	891.598	88.08	1161.6
88.18	25.4326	88.18	69.1157	88.18	183.048	88.18	444.813	88.18	892.078	88.18	1161.67
88.28	25.46	88.28	69.1582	88.28	183.16	88.28	445.082	88.28	892.559	88.28	1161.72
88.38	25.4814	88.38	69.1973	88.38	183.289	88.38	445.364	88.38	893.072	88.38	1161.79
88.48	25.4932	88.48	69.2402	88.48	183.398	88.48	445.635	88.48	893.568	88.48	1161.87
88.58	25.5107	88.58	69.2778	88.58	183.511	88.58	445.915	88.58	894.056	88.58	1161.94
88.68	25.5205	88.68	69.3164	88.68	183.609	88.68	446.199	88.68	894.566	88.68	1162.01
88.78	25.54	88.78	69.3516	88.78	183.718	88.78	446.475	88.78	895.07	88.78	1162.09
88.88	25.5635	88.88	69.3965	88.88	183.828	88.88	446.732	88.88	895.562	88.88	1162.18
88.98	25.5713	88.98	69.4282	88.98	183.919	88.98	447.029	88.98	896.058	88.98	1162.24
89.08	25.5908	89.08	69.4746	89.08	184.019	89.08	447.301	89.08	896.552	89.08	1162.31
89.18	25.6025	89.18	69.5195	89.18	184.121	89.18	447.584	89.18	897.025	89.18	1162.37
89.28	25.6104	89.28	69.5391	89.28	184.189	89.28	447.883	89.28	897.541	89.28	1162.44
89.38	25.6221	89.38	69.5703	89.38	184.3	89.38	448.172	89.38	898.019	89.38	1162.53
89.48	25.6416	89.48	69.5884	89.48	184.38	89.48	448.436	89.48	898.517	89.48	1162.6
89.58	25.6416	89.58	69.6191	89.58	184.46	89.58	448.694	89.58	899.013	89.58	1162.67
89.68	25.6611	89.68	69.666	89.68	184.55	89.68	448.971	89.68	899.501	89.68	1162.74
89.78	25.6729	89.78	69.6992	89.78	184.655	89.78	449.236	89.78	899.992	89.78	1162.8
89.88	25.6885	89.88	69.7173	89.88	184.748	89.88	449.508	89.88	900.482	89.88	1162.86
89.98	25.7021	89.98	69.7676	89.98	184.83	89.98	449.781	89.98	900.98	89.98	1162.9
90.08	25.71	90.08	69.7988	90.08	184.921	90.08	450.053	90.08	901.47	90.08	1162.99
90.18	25.7217	90.18	69.8379	90.18	185.015	90.18	450.303	90.18	901.951	90.18	1163.06
90.28	25.749	90.28	69.8574	90.28	185.115	90.28	450.557	90.28	902.449	90.28	1163.11
90.38	25.7627	90.38	69.8794	90.38	185.247	90.38	450.813	90.38	902.923	90.38	1163.18
90.48	25.7705	90.48	69.9063	90.48	185.339	90.48	451.08	90.48	903.402	90.48	1163.22
90.58	25.7822	90.58	69.9375	90.58	185.462	90.58	451.342	90.58	903.888	90.58	1163.28
90.68	25.8018	90.68	69.9805	90.68	185.568	90.68	451.621	90.68	904.341	90.68	1163.32
90.78	25.8096	90.78	70.0181	90.78	185.664	90.78	451.891	90.78	904.828	90.78	1163.38
90.88	25.8213	90.88	70.0488	90.88	185.757	90.88	452.164	90.88	905.3	90.88	1163.44
90.98	25.833	90.98	70.0684	90.98	185.867	90.98	452.428	90.98	905.777	90.98	1163.48
91.08	25.8486	91.08	70.1074	91.08	185.986	91.08	452.699	91.08	906.24	91.08	1163.56
91.18	25.8701	91.18	70.1567	91.18	186.093	91.18	452.979	91.18	906.704	91.18	1163.6
91.28	25.8818	91.28	70.1855	91.28	186.187	91.28	453.268	91.28	907.173	91.28	1163.62
91.38	25.8896	91.38	70.2188	91.38	186.289	91.38	453.531	91.38	907.644	91.38	1163.69
91.48	25.9014	91.48	70.2598	91.48	186.378	91.48	453.801	91.48	908.097	91.48	1163.72
91.58	25.9209	91.58	70.2988	91.58	186.503	91.58	454.051	91.58	908.556	91.58	1163.75
91.68	25.9307	91.68	70.3169	91.68	186.595	91.68	454.316	91.68	909.015	91.68	1163.76
91.78	25.9424	91.78	70.3672	91.78	186.695	91.78	454.569	91.78	909.472	91.78	1163.79
91.88	25.9502	91.88	70.3965	91.88	186.806	91.88	454.846	91.88	909.935	91.88	1163.82
91.98	25.9619	91.98	70.4395	91.98	186.916	91.98	455.1	91.98	910.401	91.98	1163.82
92.08	25.9697	92.08	70.4575	92.08	187.007	92.08	455.346	92.08	910.864	92.08	1163.81
92.18	25.9912	92.18	70.5156	92.18	187.097	92.18	455.58	92.18	911.332	92.18	1163.81
92.28	25.999	92.28	70.5586	92.28	187.205	92.28	455.809	92.28	911.802	92.28	1163.83
92.38	26.0107	92.38	70.5977	92.38	187.308	92.38	456.066	92.38	912.263	92.38	1163.84
92.48	26.0303	92.48	70.6079	92.48	187.421	92.48	456.328	92.48	912.72	92.48	1163.85
92.58	26.0303	92.58	70.6465	92.58	187.528	92.58	456.58	92.58	913.198	92.58	1163.86
92.68	26.0513	92.68	70.6582	92.68	187.607	92.68	456.848	92.68	913.677	92.68	1163.86
92.78	26.0615	92.78	70.6875	92.78	187.71	92.78	457.082	92.78	914.147	92.78	1163.87
92.88	26.0732	92.88	70.729	92.88	187.814	92.88	457.338	92.88	914.617	92.88	1163.91
92.98	26.0811	92.98	70.7754	92.98	187.906	92.98	457.58	92.98	915.097	92.98	1163.91
93.08	26.0928	93.08	70.8086	93.08	188.007	93.08	457.819	93.08	915.552	93.08	1163.94
93.18	26.1006	93.18	70.8398	93.18	188.095	93.18	458.076	93.18	915.991	93.18	1163.99
93.28	26.1123	93.28	70.8555	93.28	188.207	93.28	458.336	93.28	916.421	93.28	1164.02
93.38	26.1123	93.38	70.8755	93.38	188.296	93.38	458.577	93.38	916.868	93.38	1164.04
93.48	26.124	93.48	70.9063	93.48	188.376	93.48	458.824	93.48	917.337	93.48	1164.04
93.58	26.1396	93.58	70.918	93.58	188.476	93.58	459.074	93.58	917.796	93.58	1164.06
93.68	26.1533	93.68	70.9375	93.68	188.564	93.68	459.324	93.68	918.249	93.68	1164.07
93.78	26.1611	93.78	70.9478	93.78	188.677	93.78	459.574	93.78	918.685	93.78	1164.1
93.88	26.1729	93.88	70.9746	93.88	188.757	93.88	459.842	93.88	919.116	93.88	1164.11
93.98	26.1807	93.98	71.0078	93.98	188.83	93.98	460.088	93.98	919.556	93.98	1164.11
94.08	26.1826	94.08	71.0352	94.08	188.933	94.08	460.346	94.08	919.974	94.08	1164.12
94.18	26.1924	94.18	71.0645	94.18	189.009	94.18	460.613	94.18	920.431	94.18	1164.1
94.28	26.2119	94.28	71.0781	94.28	189.107	94.28	460.875	94.28	920.872	94.28	1164.06
94.38	26.2217	94.38	71.0884	94.38	189.195	94.38	461.152	94.38	921.339	94.38	1164.05
94.48	26.2334	94.48	71.1152	94.48	189.275	94.48	461.439	94.48	921.802	94.48	1164.04
94.58	26.2412	94.58	71.1367	94.58	189.392	94.58	461.701	94.58	922.243	94.58	1164.03
94.68	26.2529	94.68	71.1484	94.68	189.494	94.68	461.943	94.68	922.7	94.68	1163.98
94.78	26.2686	94.78	71.168	94.78	189.577	94.78	462.213	94.78	923.157	94.78	1163.95
94.88	26.2822	94.88	71.186	94.88	189.673	94.88	462.48	94.88	923.601	94.88	1163.93
94.98	26.29	94.98	71.207	94.98	189.753	94.98	462.732	94.98	924.055	94.98	1163.9
95.08	26.3018	95.08	71.2266	95.08	189.843	95.08	463.008	95.08	924.493	95.08	1163.86
95.18	26.3213	95.18	71.2598	95.18	189.933	95.18	463.281	95.18	924.964	95.18	1163.82
95.28	26.3311	95.28	71.2676	95.28	190.024	95.28	463.563	95.28	925.397	95.28	1163.81
95.38	26.3428	95.38	71.2935	95.38	190.123	95.38	463.803	95.38	925.874	95.38	1163.79
95.48	26.3584	95.48	71.3184	95.48	190.205	95.48	464.045	95.48	926.315	95.48	1163.74
95.58	26.3721	95.58	71.3457	95.58	190.288	95.58	464.285	95.58	926.745	95.58	1163.72
95.68	26.3721	95.68	71.3672	95.68	190.382	95.68	464.533	95.68	927.176	95.68	1163.68
95.78	26.3877	95.78	71.3945	95.78	190.454	95.78	464.801	95.78	927.587	95.78	1163.64
95.88	26.4014	95.88	71.4277	95.88	190.537	95.88	465.035	95.88	928.006	95.88	1163.63
95.98	26.4092	95.98	71.4648	95.98	190.593	95.98	465.264	95.98	928.425	95.98	1163.58
96.08	26.4209	96.08	71.4888	96.08	190.694	96.08	465.502	96.08	928.858	96.08	1163.55
96.18	26.4209	96.18	71.5156	96.18	190.8	96.18	465.74	96.18	929.299	96.18	1163.51
96.28	26.4326	96.28	71.5371	96.28	190.872	96.28	465.965	96.28	929.708	96.28	1163.48
96.38	26.4404	96.38	71.584	96.38	190.962	96.38	466.199	96.38	930.133	96.38	1163.48
96.48	26.4521	96.48	71.627	96.48	191.054	96.48	466.432	96.48	930.552	96.48	1163.46
96.58	26.46	96.58	71.6367	96.58	191.144	96.58	466.672	96.58	930.963	96.58	1163.43
96.68	26.4795	96.68	71.6743	96.68	191.242	96.68	466.904	96.68	931.413	96.68	1163.37
96.78	26.4814	96.78	71.707	96.78	191.335	96.78	467.139	96.78	931.842	96.78	1163.33
96.88	26.4893	96.88	71.7285	96.88	191.406	96.88	467.361	96.88	932.28	96.88	1163.3
96.98	26.501	96.98	71.7559	96.98	191.468	96.98	467.609	96.98	932.739	96.98	1163.26
97.08	26.5205	97.08	71.7852	97.08	191.563	97.08	467.848	97.08	933.18	97.08	1163.21
97.18	26.5303	97.18	71.8066	97.18	191.65	97.18	468.1	97.18	933.592	97.18	1163.16
97.28	26.542	97.28	71.8359	97.28	191.743	97.28	468.348	97.28	934.018	97.28	1163.13
97.38	26.5513	97.38	71.8638	97.38	191.835	97.38	468.588	97.38	934.448	97.38	1163.05
97.48	26.5615	97.48	71.9043	97.48	191.888	97.48	468.834	97.48	934.877	97.48	1162.99
97.58	26.5732	97.58	71.9141	97.58	191.943	97.58	469.088	97.58	935.29	97.58	1162.92
97.68	26.5732	97.68	71.9395	97.68	192.015	97.68	469.318	97.68	935.729	97.68	1162.85
97.78	26.5889	97.78	71.9668	97.78	192.101	97.78	469.559	97.78	936.12	97.78	1162.81
97.88	26.6025	97.88	71.9688	97.88	192.156	97.88	469.809	97.88	936.536	97.88	1162.75
97.98	26.6104	97.98	71.9961	97.98	192.239	97.98	470.037	97.98	936.959	97.98	1162.67
98.08	26.6104	98.08	72.0161	98.08	192.332	98.08	470.258	98.08	937.34	98.08	1162.61
98.18	26.6221	98.18	72.0371	98.18	192.392	98.18	470.516	98.18	937.747	98.18	1162.57
98.28	26.6416	98.28	72.0547	98.28	192.478	98.28	470.738	98.28	938.157	98.28	1162.53
98.38	26.6514	98.38	72.0762	98.38	192.542	98.38	470.959	98.38	938.567	98.38	1162.47
98.48	26.6709	98.48	72.1133	98.48	192.613	98.48	471.191	98.48	938.958	98.48	1162.44
98.58	26.6807	98.58	72.1367	98.58	192.685	98.58	471.408	98.58	939.346	98.58	1162.38
98.68	26.6807	98.68	72.166	98.68	192.783	98.68	471.645	98.68	939.764	98.68	1162.33
98.78	26.6924	98.78	72.1875	98.78	192.878	98.78	471.867	98.78	940.151	98.78	1162.3
98.88	26.7002	98.88	72.1938	98.88	192.96	98.88	472.107	98.88	940.561	98.88	1162.26
98.98	26.7021	98.98	72.2227	98.98	193.04	98.98	472.365	98.98	940.961	98.98	1162.22
99.08	26.7217	99.08	72.2539	99.08	193.128	99.08	472.605	99.08	941.387	99.08	1162.19
99.18	26.7295	99.18	72.2754	99.18	193.212	99.18	472.826	99.18	941.784	99.18	1162.13
99.28	26.7393	99.28	72.3047	99.28	193.292	99.28	473.035	99.28	942.202	99.28	1162.11
99.38	26.751	99.38	72.3262	99.38	193.378	99.38	473.258	99.38	942.59	99.38	1162.07
99.48	26.751	99.48	72.3633	99.48	193.481	99.48	473.494	99.48	943.004	99.48	1162.02
99.58	26.7705	99.58	72.375	99.58	193.554	99.58	473.727	99.58	943.407	99.58	1161.97
99.68	26.7803	99.68	72.3965	99.68	193.622	99.68	473.963	99.68	943.831	99.68	1161.91
99.78	26.7803	99.78	72.4258	99.78	193.718	99.78	474.191	99.78	944.229	99.78	1161.85
99.88	26.7998	99.88	72.4341	99.88	193.794	99.88	474.422	99.88	944.631	99.88	1161.78
99.98	26.8096	99.98	72.4551	99.98	193.888	99.98	474.645	99.98	945.03	99.98	1161.72
100.08	26.8096	100.08	72.4922	100.08	193.979	100.08	474.848	100.08	945.448	100.08	1161.67
100.18	26.8306	100.18	72.5156	100.18	194.05	100.18	475.076	100.18	945.836	100.18	1161.6
100.28	26.833	100.28	72.5449	100.28	194.14	100.28	475.305	100.28	946.233	100.28	1161.52
100.38	26.8486	100.38	72.5664	100.38	194.231	100.38	475.537	100.38	946.629	100.38	1161.44
100.48	26.8623	100.48	72.5879	100.48	194.312	100.48	475.764	100.48	947.03	100.48	1161.38
100.58	26.8623	100.58	72.6055	100.58	194.394	100.58	475.992	100.58	947.428	100.58	1161.3
100.68	26.8701	100.68	72.627	100.68	194.455	100.68	476.211	100.68	947.809	100.68	1161.26
100.78	26.8721	100.78	72.6563	100.78	194.522	100.78	476.426	100.78	948.19	100.78	1161.18
100.88	26.8838	100.88	72.6758	100.88	194.591	100.88	476.664	100.88	948.569	100.88	1161.13
100.98	26.8994	100.98	72.7051	100.98	194.681	100.98	476.9	100.98	948.965	100.98	1161.06
101.08	26.9014	101.08	72.7271	101.08	194.75	101.08	477.125	101.08	949.356	101.08	1161
101.18	26.9131	101.18	72.7441	101.18	194.823	101.18	477.35	101.18	949.723	101.18	1160.91
101.28	26.9131	101.28	72.7734	101.28	194.919	101.28	477.57	101.28	950.116	101.28	1160.85
101.38	26.9287	101.38	72.7852	101.38	194.991	101.38	477.799	101.38	950.502	101.38	1160.77
101.48	26.9307	101.48	72.8027	101.48	195.052	101.48	478.023	101.48	950.887	101.48	1160.66
101.58	26.9502	101.58	72.8262	101.58	195.144	101.58	478.25	101.58	951.266	101.58	1160.57
101.68	26.9521	101.68	72.8555	101.68	195.212	101.68	478.465	101.68	951.653	101.68	1160.49
101.78	26.9678	101.78	72.875	101.78	195.271	101.78	478.691	101.78	952.045	101.78	1160.39
101.88	26.9697	101.88	72.8848	101.88	195.332	101.88	478.912	101.88	952.442	101.88	1160.32
101.98	26.9814	101.98	72.9023	101.98	195.392	101.98	479.121	101.98	952.844	101.98	1160.23
102.08	26.9893	102.08	72.9258	102.08	195.433	102.08	479.344	102.08	953.2	102.08	1160.15
102.18	26.999	102.18	72.9355	102.18	195.492	102.18	479.551	102.18	953.602	102.18	1160.06
102.28	27.0083	102.28	72.9648	102.28	195.56	102.28	479.768	102.28	953.991	102.28	1159.97
102.38	27.0107	102.38	72.9751	102.38	195.63	102.38	479.992	102.38	954.364	102.38	1159.88
102.48	27.0303	102.48	72.9922	102.48	195.701	102.48	480.199	102.48	954.727	102.48	1159.82
102.58	27.04	102.58	73.0234	102.58	195.753	102.58	480.41	102.58	955.122	102.58	1159.75
102.68	27.042	102.68	73.0352	102.68	195.81	102.68	480.623	102.68	955.499	102.68	1159.66
102.78	27.0615	102.78	73.0527	102.78	195.87	102.78	480.838	102.78	955.872	102.78	1159.55
102.88	27.0635	102.88	73.0723	102.88	195.931	102.88	481.039	102.88	956.27	102.88	1159.48
102.98	27.0713	102.98	73.084	102.98	195.997	102.98	481.24	102.98	956.641	102.98	1159.39
103.08	27.0791	103.08	73.1133	103.08	196.081	103.08	481.447	103.08	957.01	103.08	1159.3
103.18	27.0811	103.18	73.1328	103.18	196.158	103.18	481.648	103.18	957.381	103.18	1159.2
103.28	27.0928	103.28	73.1523	103.28	196.247	103.28	481.865	103.28	957.743	103.28	1159.08
103.38	27.1006	103.38	73.1641	103.38	196.302	103.38	482.07	103.38	958.102	103.38	1158.98
103.48	27.1182	103.48	73.1758	103.48	196.371	103.48	482.275	103.48	958.471	103.48	1158.87
103.58	27.1279	103.58	73.1934	103.58	196.458	103.58	482.51	103.58	958.856	103.58	1158.75
103.68	27.1299	103.68	73.2129	103.68	196.532	103.68	482.709	103.68	959.2	103.68	1158.65
103.78	27.1377	103.78	73.2324	103.78	196.617	103.78	482.928	103.78	959.553	103.78	1158.55
103.88	27.1514	103.88	73.2441	103.88	196.7	103.88	483.162	103.88	959.913	103.88	1158.42
103.98	27.1606	103.98	73.2734	103.98	196.769	103.98	483.379	103.98	960.268	103.98	1158.3
104.08	27.1631	104.08	73.2949	104.08	196.835	104.08	483.613	104.08	960.612	104.08	1158.18
104.18	27.1787	104.18	73.3027	104.18	196.925	104.18	483.828	104.18	960.986	104.18	1158.06
104.28	27.1807	104.28	73.3223	104.28	196.997	104.28	484.029	104.28	961.346	104.28	1157.95
104.38	27.2002	104.38	73.3535	104.38	197.067	104.38	484.248	104.38	961.717	104.38	1157.84
104.48	27.2021	104.48	73.3652	104.48	197.142	104.48	484.48	104.48	962.069	104.48	1157.74
104.58	27.21	104.58	73.375	104.58	197.216	104.58	484.685	104.58	962.434	104.58	1157.63
104.68	27.2275	104.68	73.3945	104.68	197.278	104.68	484.895	104.68	962.781	104.68	1157.51
104.78	27.2373	104.78	73.4141	104.78	197.339	104.78	485.105	104.78	963.151	104.78	1157.4
104.88	27.251	104.88	73.4258	104.88	197.398	104.88	485.307	104.88	963.521	104.88	1157.28
104.98	27.2588	104.98	73.4336	104.98	197.46	104.98	485.496	104.98	963.874	104.98	1157.18
105.08	27.2686	105.08	73.4531	105.08	197.528	105.08	485.686	105.08	964.234	105.08	1157.08
105.18	27.2705	105.18	73.4727	105.18	197.605	105.18	485.91	105.18	964.59	105.18	1156.95
105.28	27.2915	105.28	73.4922	105.28	197.647	105.28	486.117	105.28	964.922	105.28	1156.84
105.38	27.2939	105.38	73.5039	105.38	197.728	105.38	486.311	105.38	965.281	105.38	1156.7
105.48	27.3096	105.48	73.5313	105.48	197.798	105.48	486.525	105.48	965.639	105.48	1156.6
105.58	27.3193	105.58	73.5527	105.58	197.864	105.58	486.717	105.58	966	105.58	1156.48
105.68	27.3213	105.68	73.5645	105.68	197.931	105.68	486.914	105.68	966.34	105.68	1156.36
105.78	27.3291	105.78	73.5723	105.78	197.987	105.78	487.123	105.78	966.672	105.78	1156.26
105.88	27.3311	105.88	73.5996	105.88	198.046	105.88	487.316	105.88	967.031	105.88	1156.15
105.98	27.3389	105.98	73.6133	105.98	198.119	105.98	487.521	105.98	967.408	105.98	1156.04
106.08	27.3604	106.08	73.6328	106.08	198.196	106.08	487.725	106.08	967.768	106.08	1155.96
106.18	27.3584	106.18	73.6523	106.18	198.259	106.18	487.912	106.18	968.129	106.18	1155.86
106.28	27.3721	106.28	73.6641	106.28	198.345	106.28	488.123	106.28	968.5	106.28	1155.77
106.38	27.3799	106.38	73.6719	106.38	198.409	106.38	488.34	106.38	968.867	106.38	1155.68
106.48	27.3911	106.48	73.7031	106.48	198.486	106.48	488.537	106.48	969.221	106.48	1155.6
106.58	27.4014	106.58	73.7246	106.58	198.55	106.58	488.725	106.58	969.571	106.58	1155.53
106.68	27.4092	106.68	73.7324	106.68	198.614	106.68	488.924	106.68	969.955	106.68	1155.43
106.78	27.4189	106.78	73.7441	106.78	198.667	106.78	489.119	106.78	970.326	106.78	1155.36
106.88	27.4209	106.88	73.7637	106.88	198.737	106.88	489.32	106.88	970.703	106.88	1155.29
106.98	27.4287	106.98	73.7832	106.98	198.796	106.98	489.539	106.98	971.074	106.98	1155.19
107.08	27.4385	107.08	73.8027	107.08	198.866	107.08	489.74	107.08	971.406	107.08	1155.1
107.18	27.4521	107.18	73.8223	107.18	198.927	107.18	489.947	107.18	971.775	107.18	1155
107.28	27.46	107.28	73.832	107.28	198.999	107.28	490.162	107.28	972.131	107.28	1154.9
107.38	27.4697	107.38	73.8516	107.38	199.054	107.38	490.351	107.38	972.473	107.38	1154.8
107.48	27.4795	107.48	73.8633	107.48	199.138	107.48	490.566	107.48	972.836	107.48	1154.73
107.58	27.4893	107.58	73.8804	107.58	199.195	107.58	490.779	107.58	973.212	107.58	1154.62
107.68	27.4912	107.68	73.9141	107.68	199.255	107.68	490.998	107.68	973.564	107.68	1154.5
107.78	27.5083	107.78	73.9238	107.78	199.337	107.78	491.214	107.78	973.912	107.78	1154.42
107.88	27.5107	107.88	73.9434	107.88	199.417	107.88	491.428	107.88	974.27	107.88	1154.32
107.98	27.5186	107.98	73.9629	107.98	199.497	107.98	491.646	107.98	974.621	107.98	1154.24
108.08	27.5283	108.08	73.9844	108.08	199.597	108.08	491.867	108.08	974.99	108.08	1154.17
108.18	27.5381	108.18	73.9922	108.18	199.667	108.18	492.076	108.18	975.35	108.18	1154.07
108.28	27.54	108.28	74.0137	108.28	199.745	108.28	492.291	108.28	975.722	108.28	1154
108.38	27.5479	108.38	74.0332	108.38	199.813	108.38	492.503	108.38	976.09	108.38	1153.93
108.48	27.5576	108.48	74.043	108.48	199.894	108.48	492.738	108.48	976.445	108.48	1153.87
108.58	27.5674	108.58	74.0625	108.58	199.946	108.58	492.958	108.58	976.816	108.58	1153.79
108.68	27.5771	108.68	74.0723	108.68	200.017	108.68	493.175	108.68	977.183	108.68	1153.74
108.78	27.5884	108.78	74.084	108.78	200.097	108.78	493.394	108.78	977.539	108.78	1153.69
108.88	27.5908	108.88	74.1113	108.88	200.185	108.88	493.607	108.88	977.916	108.88	1153.6
108.98	27.5908	108.98	74.125	108.98	200.255	108.98	493.806	108.98	978.292	108.98	1153.54
109.08	27.5986	109.08	74.1523	109.08	200.315	109.08	493.992	109.08	978.676	109.08	1153.46
109.18	27.6084	109.18	74.1714	109.18	200.384	109.18	494.197	109.18	979.029	109.18	1153.42
109.28	27.6104	109.28	74.1934	109.28	200.448	109.28	494.408	109.28	979.406	109.28	1153.38
109.38	27.6182	109.38	74.2148	109.38	200.526	109.38	494.613	109.38	979.794	109.38	1153.31
109.48	27.6279	109.48	74.2305	109.48	200.575	109.48	494.816	109.48	980.176	109.48	1153.25
109.58	27.6377	109.58	74.2441	109.58	200.628	109.58	495.017	109.58	980.564	109.58	1153.19
109.68	27.6475	109.68	74.2637	109.68	200.695	109.68	495.242	109.68	980.947	109.68	1153.14
109.78	27.6494	109.78	74.2715	109.78	200.763	109.78	495.447	109.78	981.328	109.78	1153.1
109.88	27.6572	109.88	74.3008	109.88	200.823	109.88	495.646	109.88	981.703	109.88	1153.04
109.98	27.6606	109.98	74.3145	109.98	200.876	109.98	495.855	109.98	982.074	109.98	1153.03
110.08	27.6631	110.08	74.3223	110.08	200.944	110.08	496.076	110.08	982.436	110.08	1152.98
110.18	27.6709	110.18	74.3438	110.18	201.024	110.18	496.292	110.18	982.808	110.18	1152.95
110.28	27.6807	110.28	74.3633	110.28	201.097	110.28	496.507	110.28	983.173	110.28	1152.9
110.38	27.6904	110.38	74.3809	110.38	201.165	110.38	496.74	110.38	983.541	110.38	1152.86
110.48	27.7002	110.48	74.4023	110.48	201.224	110.48	496.955	110.48	983.906	110.48	1152.84
110.58	27.6982	110.58	74.4121	110.58	201.315	110.58	497.166	110.58	984.273	110.58	1152.82
110.68	27.708	110.68	74.4331	110.68	201.384	110.68	497.376	110.68	984.66	110.68	1152.8
110.78	27.7178	110.78	74.4434	110.78	201.472	110.78	497.55	110.78	985.012	110.78	1152.77
110.88	27.7197	110.88	74.4648	110.88	201.546	110.88	497.756	110.88	985.392	110.88	1152.74
110.98	27.7197	110.98	74.4727	110.98	201.614	110.98	497.97	110.98	985.765	110.98	1152.7
111.08	27.731	111.08	74.4902	111.08	201.687	111.08	498.176	111.08	986.16	111.08	1152.65
111.18	27.7295	111.18	74.5039	111.18	201.763	111.18	498.388	111.18	986.546	111.18	1152.59
111.28	27.7393	111.28	74.5234	111.28	201.837	111.28	498.612	111.28	986.925	111.28	1152.57
111.38	27.749	111.38	74.5488	111.38	201.905	111.38	498.833	111.38	987.308	111.38	1152.53
111.48	27.751	111.48	74.5605	111.48	201.956	111.48	499.033	111.48	987.677	111.48	1152.52
111.58	27.7588	111.58	74.5742	111.58	202.017	111.58	499.241	111.58	988.06	111.58	1152.49
111.68	27.7705	111.68	74.5913	111.68	202.073	111.68	499.462	111.68	988.439	111.68	1152.46
111.78	27.7725	111.78	74.6016	111.78	202.155	111.78	499.652	111.78	988.808	111.78	1152.42
111.88	27.7686	111.88	74.623	111.88	202.214	111.88	499.873	111.88	989.185	111.88	1152.4
111.98	27.7798	111.98	74.6484	111.98	202.272	111.98	500.095	111.98	989.542	111.98	1152.38
112.08	27.7979	112.08	74.6641	112.08	202.335	112.08	500.302	112.08	989.919	112.08	1152.39
112.18	27.8096	112.18	74.6875	112.18	202.396	112.18	500.511	112.18	990.285	112.18	1152.39
112.28	27.8115	112.28	74.7109	112.28	202.452	112.28	500.722	112.28	990.638	112.28	1152.4
112.38	27.8154	112.38	74.7222	112.38	202.511	112.38	500.921	112.38	991.017	112.38	1152.4
112.48	27.8115	112.48	74.7441	112.48	202.573	112.48	501.128	112.48	991.394	112.48	1152.4
112.58	27.8193	112.58	74.7617	112.58	202.644	112.58	501.337	112.58	991.757	112.58	1152.41
112.68	27.8291	112.68	74.7637	112.68	202.722	112.68	501.55	112.68	992.093	112.68	1152.4
112.78	27.8403	112.78	74.7832	112.78	202.772	112.78	501.75	112.78	992.46	112.78	1152.4
112.88	27.8506	112.88	74.8008	112.88	202.831	112.88	501.97	112.88	992.826	112.88	1152.4
112.98	27.8486	112.98	74.8223	112.98	202.894	112.98	502.177	112.98	993.171	112.98	1152.41
113.08	27.8506	113.08	74.8398	113.08	202.964	113.08	502.382	113.08	993.544	113.08	1152.42
113.18	27.8604	113.18	74.8691	113.18	203.022	113.18	502.58	113.18	993.912	113.18	1152.41
113.28	27.8701	113.28	74.873	113.28	203.081	113.28	502.779	113.28	994.271	113.28	1152.41
113.38	27.8682	113.38	74.8823	113.38	203.151	113.38	502.985	113.38	994.628	113.38	1152.41
113.48	27.8857	113.48	74.9004	113.48	203.204	113.48	503.212	113.48	995.009	113.48	1152.43
113.58	27.8911	113.58	74.9238	113.58	203.265	113.58	503.435	113.58	995.359	113.58	1152.45
113.68	27.9014	113.68	74.9336	113.68	203.323	113.68	503.648	113.68	995.728	113.68	1152.45
113.78	27.8994	113.78	74.9434	113.78	203.382	113.78	503.837	113.78	996.095	113.78	1152.47
113.88	27.9092	113.88	74.9609	113.88	203.442	113.88	504.062	113.88	996.455	113.88	1152.49
113.98	27.9189	113.98	74.9707	113.98	203.491	113.98	504.274	113.98	996.821	113.98	1152.52
114.08	27.9209	114.08	74.9819	114.08	203.532	114.08	504.496	114.08	997.229	114.08	1152.51
114.18	27.9229	114.18	74.9922	114.18	203.608	114.18	504.706	114.18	997.611	114.18	1152.51
114.28	27.9268	114.28	75.0215	114.28	203.644	114.28	504.933	114.28	997.999	114.28	1152.54
114.38	27.9307	114.38	75.0332	114.38	203.69	114.38	505.138	114.38	998.378	114.38	1152.56
114.48	27.9478	114.48	75.043	114.48	203.76	114.48	505.361	114.48	998.753	114.48	1152.6
114.58	27.9482	114.58	75.0605	114.58	203.804	114.58	505.571	114.58	999.12	114.58	1152.62
114.68	27.958	114.68	75.0703	114.68	203.858	114.68	505.784	114.68	999.501	114.68	1152.64
114.78	27.9678	114.78	75.0894	114.78	203.929	114.78	505.976	114.78	999.87	114.78	1152.68
114.88	27.9697	114.88	75.1133	114.88	203.972	114.88	506.194	114.88	1000.24	114.88	1152.7
114.98	27.9795	114.98	75.123	114.98	204.032	114.98	506.384	114.98	1000.59	114.98	1152.74
115.08	27.9893	115.08	75.1406	115.08	204.079	115.08	506.583	115.08	1000.95	115.08	1152.8
115.18	27.9888	115.18	75.1523	115.18	204.149	115.18	506.792	115.18	1001.3	115.18	1152.85
115.28	27.9912	115.28	75.1699	115.28	204.2	115.28	506.974	115.28	1001.67	115.28	1152.89
115.38	27.9912	115.38	75.1909	115.38	204.269	115.38	507.173	115.38	1002.05	115.38	1152.94
115.48	28.001	115.48	75.209	115.48	204.336	115.48	507.392	115.48	1002.4	115.48	1152.99
115.58	28.0186	115.58	75.2324	115.58	204.409	115.58	507.603	115.58	1002.76	115.58	1153.02
115.68	28.0186	115.68	75.2422	115.68	204.468	115.68	507.812	115.68	1003.14	115.68	1153.07
115.78	28.0283	115.78	75.252	115.78	204.519	115.78	508.039	115.78	1003.48	115.78	1153.14
115.88	28.0303	115.88	75.2695	115.88	204.589	115.88	508.241	115.88	1003.86	115.88	1153.18
115.98	28.04	115.98	75.2827	115.98	204.641	115.98	508.442	115.98	1004.25	115.98	1153.25
116.08	28.0303	116.08	75.3008	116.08	204.7	116.08	508.677	116.08	1004.66	116.08	1153.29
116.18	28.0474	116.18	75.3125	116.18	204.759	116.18	508.87	116.18	1005.03	116.18	1153.36
116.28	28.0439	116.28	75.3223	116.28	204.817	116.28	509.101	116.28	1005.42	116.28	1153.42
116.38	28.0518	116.38	75.3398	116.38	204.877	116.38	509.312	116.38	1005.79	116.38	1153.48
116.48	28.0615	116.48	75.3594	116.48	204.958	116.48	509.522	116.48	1006.18	116.48	1153.55
116.58	28.0713	116.58	75.3823	116.58	205.028	116.58	509.74	116.58	1006.58	116.58	1153.61
116.68	28.0811	116.68	75.4004	116.68	205.081	116.68	509.95	116.68	1006.95	116.68	1153.65
116.78	28.0791	116.78	75.4199	116.78	205.147	116.78	510.157	116.78	1007.35	116.78	1153.72
116.88	28.0889	116.88	75.4395	116.88	205.208	116.88	510.37	116.88	1007.75	116.88	1153.8
116.98	28.0884	116.98	75.4512	116.98	205.284	116.98	510.597	116.98	1008.13	116.98	1153.87
117.08	28.0986	117.08	75.4702	117.08	205.366	117.08	510.822	117.08	1008.53	117.08	1153.92
117.18	28.1084	117.18	75.4902	117.18	205.419	117.18	511.036	117.18	1008.89	117.18	1153.98
117.28	28.1104	117.28	75.5098	117.28	205.499	117.28	511.257	117.28	1009.31	117.28	1154.03
117.38	28.1201	117.38	75.5215	117.38	205.556	117.38	511.458	117.38	1009.7	117.38	1154.09
117.48	28.1299	117.48	75.5313	117.48	205.608	117.48	511.683	117.48	1010.08	117.48	1154.14
117.58	28.1279	117.58	75.5503	117.58	205.688	117.58	511.89	117.58	1010.47	117.58	1154.19
117.68	28.1221	117.68	75.5625	117.68	205.757	117.68	512.091	117.68	1010.84	117.68	1154.27
117.78	28.1299	117.78	75.5801	117.78	205.829	117.78	512.315	117.78	1011.25	117.78	1154.33
117.88	28.1411	117.88	75.5918	117.88	205.897	117.88	512.538	117.88	1011.66	117.88	1154.38
117.98	28.1592	117.98	75.6133	117.98	205.958	117.98	512.74	117.98	1012.04	117.98	1154.42
118.08	28.1436	118.08	75.623	118.08	206.03	118.08	512.937	118.08	1012.43	118.08	1154.47
118.18	28.1572	118.18	75.6499	118.18	206.106	118.18	513.147	118.18	1012.8	118.18	1154.51
118.28	28.1494	118.28	75.6563	118.28	206.185	118.28	513.356	118.28	1013.2	118.28	1154.57
118.38	28.167	118.38	75.6699	118.38	206.225	118.38	513.536	118.38	1013.55	118.38	1154.62
118.48	28.1787	118.48	75.6738	118.48	206.304	118.48	513.753	118.48	1013.9	118.48	1154.63
118.58	28.1807	118.58	75.6895	118.58	206.368	118.58	513.958	118.58	1014.26	118.58	1154.64
118.68	28.1768	118.68	75.7012	118.68	206.437	118.68	514.159	118.68	1014.64	118.68	1154.63
118.78	28.188	118.78	75.7285	118.78	206.517	118.78	514.368	118.78	1014.98	118.78	1154.59
118.88	28.1826	118.88	75.7612	118.88	206.586	118.88	514.55	118.88	1015.31	118.88	1154.59
118.98	28.1826	118.98	75.7813	118.98	206.685	118.98	514.761	118.98	1015.65	118.98	1154.58
119.08	28.2178	119.08	75.7734	119.08	206.756	119.08	514.95	119.08	1015.99	119.08	1154.57
119.18	28.2178	119.18	75.7891	119.18	206.835	119.18	515.155	119.18	1016.34	119.18	1154.54
119.28	28.2681	119.28	75.8687	119.28	206.838	119.28	515.483	119.28	1016.7	119.28	1154.51
119.38	28.229	119.38	75.708	119.38	206.987	119.38	515.622	119.38	1017.14	119.38	1154.58
119.48	27.7798	119.48	75.771	119.48	205.971	119.48	515.786	119.48	1017.54	119.48	1154.67
119.58	26.9692	119.58	74.5054	119.58	205.559	119.58	514.468	119.58	1017.15	119.58	1154.79
119.68	25.9067	119.68	72.4663	119.68	202.795	119.68	511.444	119.68	1017.06	119.68	1153.82
123.08	25.4658	123.08	69.0679	123.08	192.849	123.08	493.063	123.08	988.904	123.08	1119.67
123.18	25.4302	123.18	68.9678	123.18	192.623	123.18	492.697	123.18	988.621	123.18	1119.54
123.28	25.3936	123.28	68.8589	123.28	192.384	123.28	492.377	123.28	988.347	123.28	1119.4
123.38	25.3286	123.38	68.7437	123.38	192.154	123.38	492.033	123.38	988.086	123.38	1119.22
123.48	25.2744	123.48	68.6299	123.48	191.917	123.48	491.698	123.48	987.807	123.48	1119.07
123.58	25.2427	123.58	68.5503	123.58	191.718	123.58	491.377	123.58	987.514	123.58	1118.91
123.68	25.2139	123.68	68.4546	123.68	191.501	123.68	491.04	123.68	987.256	123.68	1118.72
123.78	25.1826	123.78	68.3721	123.78	191.291	123.78	490.743	123.78	986.985	123.78	1118.54
123.88	25.1528	123.88	68.2749	123.88	191.074	123.88	490.44	123.88	986.715	123.88	1118.37
123.98	25.1338	123.98	68.2026	123.98	190.875	123.98	490.139	123.98	986.464	123.98	1118.17
124.08	25.104	124.08	68.1128	124.08	190.682	124.08	489.841	124.08	986.183	124.08	1117.96
124.18	25.0654	124.18	68.0342	124.18	190.478	124.18	489.534	124.18	985.937	124.18	1117.75
124.28	25.0259	124.28	67.9351	124.28	190.297	124.28	489.249	124.28	985.679	124.28	1117.53
124.38	24.9932	124.38	67.8354	124.38	190.104	124.38	488.97	124.38	985.437	124.38	1117.32
124.48	24.9854	124.48	67.7651	124.48	189.949	124.48	488.7	124.48	985.179	124.48	1117.11
124.58	24.9731	124.58	67.6968	124.58	189.779	124.58	488.452	124.58	984.923	124.58	1116.86
124.68	24.9658	124.68	67.605	124.68	189.607	124.68	488.183	124.68	984.685	124.68	1116.61
124.78	24.9341	124.78	67.5386	124.78	189.441	124.78	487.952	124.78	984.434	124.78	1116.38
124.88	24.9326	124.88	67.4507	124.88	189.296	124.88	487.702	124.88	984.197	124.88	1116.13
124.98	24.9146	124.98	67.396	124.98	189.143	124.98	487.474	124.98	983.95	124.98	1115.9
125.08	24.9131	125.08	67.3198	125.08	188.992	125.08	487.241	125.08	983.693	125.08	1115.64
125.18	24.8857	125.18	67.2456	125.18	188.832	125.18	486.998	125.18	983.465	125.18	1115.4
125.28	24.8755	125.28	67.189	125.28	188.695	125.28	486.772	125.28	983.211	125.28	1115.14
125.38	24.8662	125.38	67.1226	125.38	188.535	125.38	486.544	125.38	982.958	125.38	1114.88
125.48	24.8564	125.48	67.0605	125.48	188.393	125.48	486.308	125.48	982.727	125.48	1114.6
125.58	24.8364	125.58	67.0054	125.58	188.248	125.58	486.076	125.58	982.471	125.58	1114.32
125.68	24.8369	125.68	66.9409	125.68	188.123	125.68	485.84	125.68	982.233	125.68	1114.08
125.78	24.8076	125.78	66.8784	125.78	187.973	125.78	485.621	125.78	981.979	125.78	1113.83
125.88	24.7881	125.88	66.8276	125.88	187.844	125.88	485.382	125.88	981.715	125.88	1113.58
125.98	24.7739	125.98	66.7593	125.98	187.699	125.98	485.15	125.98	981.483	125.98	1113.3
126.08	24.7568	126.08	66.6968	126.08	187.559	126.08	484.922	126.08	981.239	126.08	1113.02
126.18	24.7451	126.18	66.6401	126.18	187.428	126.18	484.732	126.18	980.991	126.18	1112.73
126.28	24.7368	126.28	66.5918	126.28	187.291	126.28	484.545	126.28	980.726	126.28	1112.45
126.38	24.7178	126.38	66.5386	126.38	187.16	126.38	484.349	126.38	980.476	126.38	1112.16
126.48	24.6982	126.48	66.4722	126.48	187.045	126.48	484.156	126.48	980.247	126.48	1111.88
126.58	24.6787	126.58	66.4468	126.58	186.92	126.58	483.969	126.58	979.99	126.58	1111.61
126.68	24.6841	126.68	66.4116	126.68	186.789	126.68	483.76	126.68	979.753	126.68	1111.33
126.78	24.667	126.78	66.3613	126.78	186.67	126.78	483.553	126.78	979.509	126.78	1111.05
126.88	24.667	126.88	66.3198	126.88	186.566	126.88	483.361	126.88	979.259	126.88	1110.72
126.98	24.6475	126.98	66.2808	126.98	186.449	126.98	483.201	126.98	979.029	126.98	1110.41
127.08	24.6372	127.08	66.2593	127.08	186.34	127.08	483.006	127.08	978.763	127.08	1110.1
127.18	24.626	127.18	66.2104	127.18	186.229	127.18	482.818	127.18	978.519	127.18	1109.81
127.28	24.6182	127.28	66.1621	127.28	186.127	127.28	482.619	127.28	978.298	127.28	1109.49
127.38	24.6064	127.38	66.1128	127.38	186.02	127.38	482.408	127.38	978.039	127.38	1109.19
127.48	24.5884	127.48	66.0718	127.48	185.902	127.48	482.199	127.48	977.8	127.48	1108.88
127.58	24.5771	127.58	66.0308	127.58	185.791	127.58	482.033	127.58	977.533	127.58	1108.56
127.68	24.5693	127.68	66.002	127.68	185.68	127.68	481.842	127.68	977.297	127.68	1108.26
127.78	24.5576	127.78	65.9487	127.78	185.582	127.78	481.668	127.78	977.055	127.78	1107.95
127.88	24.5381	127.88	65.9214	127.88	185.473	127.88	481.506	127.88	976.801	127.88	1107.63
127.98	24.5337	127.98	65.8843	127.98	185.365	127.98	481.34	127.98	976.547	127.98	1107.33
128.08	24.5283	128.08	65.832	128.08	185.262	128.08	481.145	128.08	976.276	128.08	1107.01
128.18	24.5283	128.18	65.7749	128.18	185.16	128.18	480.957	128.18	976.022	128.18	1106.69
128.28	24.5088	128.28	65.7344	128.28	185.064	128.28	480.773	128.28	975.745	128.28	1106.36
128.38	24.4966	128.38	65.6851	128.38	184.98	128.38	480.623	128.38	975.483	128.38	1106.06
128.48	24.4971	128.48	65.6421	128.48	184.885	128.48	480.438	128.48	975.225	128.48	1105.76
128.58	24.4893	128.58	65.5996	128.58	184.781	128.58	480.264	128.58	974.993	128.58	1105.44
128.68	24.4854	128.68	65.5737	128.68	184.697	128.68	480.096	128.68	974.729	128.68	1105.11
128.78	24.4775	128.78	65.5347	128.78	184.604	128.78	479.91	128.78	974.473	128.78	1104.78
128.88	24.4692	128.88	65.4941	128.88	184.523	128.88	479.727	128.88	974.215	128.88	1104.45
128.98	24.4658	128.98	65.4507	128.98	184.418	128.98	479.539	128.98	973.954	128.98	1104.11
129.08	24.4561	129.08	65.4292	129.08	184.326	129.08	479.35	129.08	973.713	129.08	1103.79
129.18	24.4575	129.18	65.3926	129.18	184.227	129.18	479.191	129.18	973.459	129.18	1103.46
129.28	24.4385	129.28	65.3647	129.28	184.137	129.28	479.002	129.28	973.206	129.28	1103.13
129.38	24.4443	129.38	65.355	129.38	184.051	129.38	478.842	129.38	972.971	129.38	1102.81
129.48	24.4541	129.48	65.3237	129.48	183.939	129.48	478.656	129.48	972.711	129.48	1102.47
129.58	24.4575	129.58	65.2832	129.58	183.855	129.58	478.446	129.58	972.454	129.58	1102.13
129.68	24.4385	129.68	65.271	129.68	183.777	129.68	478.285	129.68	972.18	129.68	1101.8
129.78	24.4365	129.78	65.2417	129.78	183.697	129.78	478.106	129.78	971.917	129.78	1101.48
129.88	24.4365	129.88	65.2031	129.88	183.586	129.88	477.945	129.88	971.661	129.88	1101.14
129.98	24.4248	129.98	65.1655	129.98	183.492	129.98	477.777	129.98	971.374	129.98	1100.8
130.08	24.4185	130.08	65.1421	130.08	183.426	130.08	477.616	130.08	971.112	130.08	1100.48
130.18	24.417	130.18	65.1074	130.18	183.328	130.18	477.467	130.18	970.853	130.18	1100.14
130.28	24.417	130.28	65.1011	130.28	183.248	130.28	477.29	130.28	970.603	130.28	1099.8
130.38	24.417	130.38	65.0718	130.38	183.135	130.38	477.146	130.38	970.347	130.38	1099.48
130.48	24.4185	130.48	65.0234	130.48	183.047	130.48	476.977	130.48	970.103	130.48	1099.14
130.58	24.4072	130.58	64.9956	130.58	182.949	130.58	476.818	130.58	969.856	130.58	1098.81
130.68	24.4072	130.68	64.9434	130.68	182.867	130.68	476.678	130.68	969.608	130.68	1098.49
130.78	24.4072	130.78	64.9214	130.78	182.789	130.78	476.5	130.78	969.372	130.78	1098.14
130.88	24.397	130.88	64.8882	130.88	182.693	130.88	476.342	130.88	969.114	130.88	1097.79
130.98	24.3975	130.98	64.8613	130.98	182.609	130.98	476.161	130.98	968.855	130.98	1097.45
131.08	24.3975	131.08	64.8237	131.08	182.529	131.08	475.993	131.08	968.604	131.08	1097.11
131.18	24.4053	131.18	64.7847	131.18	182.441	131.18	475.816	131.18	968.357	131.18	1096.77
131.28	24.3994	131.28	64.7598	131.28	182.367	131.28	475.647	131.28	968.103	131.28	1096.44
131.38	24.3872	131.38	64.7534	131.38	182.291	131.38	475.473	131.38	967.841	131.38	1096.12
131.48	24.3799	131.48	64.707	131.48	182.201	131.48	475.288	131.48	967.591	131.48	1095.8
131.58	24.3857	131.58	64.6929	131.58	182.1	131.58	475.11	131.58	967.318	131.58	1095.47
131.68	24.3877	131.68	64.6577	131.68	182.01	131.68	474.936	131.68	967.054	131.68	1095.13
131.78	24.3774	131.78	64.627	131.78	181.92	131.78	474.77	131.78	966.796	131.78	1094.77
131.88	24.3779	131.88	64.584	131.88	181.85	131.88	474.587	131.88	966.529	131.88	1094.45
131.98	24.3779	131.98	64.5542	131.98	181.773	131.98	474.426	131.98	966.287	131.98	1094.13
132.08	24.3662	132.08	64.5425	132.08	181.682	132.08	474.288	132.08	966.047	132.08	1093.8
132.18	24.3677	132.18	64.5156	132.18	181.617	132.18	474.139	132.18	965.791	132.18	1093.47
132.28	24.3564	132.28	64.5015	132.28	181.541	132.28	473.978	132.28	965.531	132.28	1093.1
132.38	24.3564	132.38	64.4668	132.38	181.471	132.38	473.811	132.38	965.27	132.38	1092.76
132.48	24.3564	132.48	64.4253	132.48	181.389	132.48	473.657	132.48	965.033	132.48	1092.4
132.58	24.3369	132.58	64.4058	132.58	181.322	132.58	473.508	132.58	964.762	132.58	1092.06
132.68	24.3286	132.68	64.375	132.68	181.271	132.68	473.35	132.68	964.507	132.68	1091.73
132.78	24.3213	132.78	64.3452	132.78	181.213	132.78	473.19	132.78	964.24	132.78	1091.41
132.88	24.3193	132.88	64.3398	132.88	181.154	132.88	473.02	132.88	963.986	132.88	1091.07
132.98	24.3076	132.98	64.314	132.98	181.082	132.98	472.852	132.98	963.727	132.98	1090.73
133.08	24.3091	133.08	64.2944	133.08	181.002	133.08	472.694	133.08	963.463	133.08	1090.39
133.18	24.3096	133.18	64.2734	133.18	180.942	133.18	472.507	133.18	963.201	133.18	1090.03
133.28	24.3057	133.28	64.2651	133.28	180.855	133.28	472.325	133.28	962.924	133.28	1089.71
133.38	24.3057	133.38	64.2324	133.38	180.793	133.38	472.142	133.38	962.664	133.38	1089.39
133.48	24.3071	133.48	64.2124	133.48	180.708	133.48	471.991	133.48	962.414	133.48	1089.05
133.58	24.3076	133.58	64.1836	133.58	180.635	133.58	471.806	133.58	962.145	133.58	1088.73
133.68	24.3076	133.68	64.1538	133.68	180.564	133.68	471.663	133.68	961.906	133.68	1088.41
133.78	24.3076	133.78	64.1343	133.78	180.484	133.78	471.476	133.78	961.668	133.78	1088.06
133.88	24.3076	133.88	64.0977	133.88	180.403	133.88	471.305	133.88	961.417	133.88	1087.71
133.98	24.3013	133.98	64.0449	133.98	180.324	133.98	471.153	133.98	961.17	133.98	1087.38
134.08	24.2998	134.08	64.0229	134.08	180.254	134.08	470.997	134.08	960.928	134.08	1087.04
134.18	24.2803	134.18	63.9956	134.18	180.186	134.18	470.817	134.18	960.689	134.18	1086.72
134.28	24.2861	134.28	63.9727	134.28	180.115	134.28	470.665	134.28	960.44	134.28	1086.38
134.38	24.2783	134.38	63.937	134.38	180.045	134.38	470.511	134.38	960.201	134.38	1086.05
134.48	24.2778	134.48	63.9063	134.48	179.975	134.48	470.354	134.48	959.967	134.48	1085.71
134.58	24.2705	134.58	63.8848	134.58	179.934	134.58	470.19	134.58	959.713	134.58	1085.36
134.68	24.2607	134.68	63.8628	134.68	179.854	134.68	470.03	134.68	959.459	134.68	1085.04
134.78	24.2588	134.78	63.8433	134.78	179.783	134.78	469.858	134.78	959.204	134.78	1084.69
134.88	24.2549	134.88	63.8145	134.88	179.725	134.88	469.696	134.88	958.948	134.88	1084.35
134.98	24.2505	134.98	63.7964	134.98	179.652	134.98	469.538	134.98	958.708	134.98	1084.01
135.08	24.249	135.08	63.7852	135.08	179.559	135.08	469.383	135.08	958.45	135.08	1083.67
135.18	24.2471	135.18	63.7578	135.18	179.467	135.18	469.21	135.18	958.188	135.18	1083.33
135.28	24.2471	135.28	63.7261	135.28	179.385	135.28	469.042	135.28	957.932	135.28	1083.01
135.38	24.2393	135.38	63.6929	135.38	179.305	135.38	468.864	135.38	957.684	135.38	1082.67
135.48	24.2373	135.48	63.6953	135.48	179.217	135.48	468.712	135.48	957.45	135.48	1082.34
135.58	24.2388	135.58	63.6792	135.58	179.164	135.58	468.536	135.58	957.219	135.58	1081.99
135.68	24.249	135.68	63.6426	135.68	179.059	135.68	468.384	135.68	956.967	135.68	1081.67
135.78	24.2412	135.78	63.6265	135.78	178.987	135.78	468.222	135.78	956.727	135.78	1081.33
135.88	24.2275	135.88	63.6074	135.88	178.914	135.88	468.046	135.88	956.483	135.88	1080.99
135.98	24.2275	135.98	63.5762	135.98	178.846	135.98	467.894	135.98	956.245	135.98	1080.66
136.08	24.229	136.08	63.564	136.08	178.758	136.08	467.735	136.08	956.024	136.08	1080.32
136.18	24.2197	136.18	63.5366	136.18	178.708	136.18	467.563	136.18	955.772	136.18	1079.97
136.28	24.2178	136.28	63.5059	136.28	178.662	136.28	467.415	136.28	955.522	136.28	1079.66
136.38	24.21	136.38	63.4956	136.38	178.578	136.38	467.282	136.38	955.272	136.38	1079.32
136.48	24.208	136.48	63.4863	136.48	178.533	136.48	467.14	136.48	955.03	136.48	1079
136.58	24.2095	136.58	63.4565	136.58	178.475	136.58	466.976	136.58	954.792	136.58	1078.67
136.68	24.2021	136.68	63.4336	136.68	178.389	136.68	466.825	136.68	954.545	136.68	1078.32
136.78	24.1807	136.78	63.4058	136.78	178.313	136.78	466.656	136.78	954.293	136.78	1077.96
136.88	24.1865	136.88	63.4023	136.88	178.246	136.88	466.515	136.88	954.073	136.88	1077.61
136.98	24.1787	136.98	63.3765	136.98	178.168	136.98	466.358	136.98	953.808	136.98	1077.29
137.08	24.1768	137.08	63.3457	137.08	178.102	137.08	466.198	137.08	953.565	137.08	1076.94
137.18	24.1689	137.18	63.3335	137.18	178.043	137.18	466.026	137.18	953.329	137.18	1076.62
137.28	24.1685	137.28	63.3242	137.28	177.949	137.28	465.867	137.28	953.102	137.28	1076.29
137.38	24.1611	137.38	63.3179	137.38	177.866	137.38	465.716	137.38	952.866	137.38	1075.93
137.48	24.1592	137.48	63.3145	137.48	177.832	137.48	465.534	137.48	952.629	137.48	1075.61
137.58	24.1475	137.58	63.2788	137.58	177.762	137.58	465.369	137.58	952.37	137.58	1075.28
137.68	24.1455	137.68	63.2617	137.68	177.688	137.68	465.218	137.68	952.122	137.68	1074.96
137.78	24.1509	137.78	63.2495	137.78	177.629	137.78	465.048	137.78	951.872	137.78	1074.65
137.88	24.1494	137.88	63.2363	137.88	177.559	137.88	464.89	137.88	951.649	137.88	1074.35
137.98	24.1494	137.98	63.2378	137.98	177.48	137.98	464.731	137.98	951.401	137.98	1074.05
138.08	24.1377	138.08	63.207	138.08	177.417	138.08	464.587	138.08	951.181	138.08	1073.73
138.18	24.145	138.18	63.1934	138.18	177.334	138.18	464.429	138.18	950.952	138.18	1073.42
138.28	24.1396	138.28	63.1675	138.28	177.258	138.28	464.281	138.28	950.702	138.28	1073.09
138.38	24.1377	138.38	63.1465	138.38	177.211	138.38	464.149	138.38	950.454	138.38	1072.78
138.48	24.1299	138.48	63.1362	138.48	177.139	138.48	463.991	138.48	950.224	138.48	1072.47
138.58	24.1279	138.58	63.125	138.58	177.034	138.58	463.839	138.58	949.987	138.58	1072.13
138.68	24.1279	138.68	63.105	138.68	176.939	138.68	463.671	138.68	949.782	138.68	1071.81
138.78	24.1294	138.78	63.0977	138.78	176.875	138.78	463.519	138.78	949.565	138.78	1071.5
138.88	24.1182	138.88	63.0542	138.88	176.793	138.88	463.372	138.88	949.331	138.88	1071.19
138.98	24.1162	138.98	63.0469	138.98	176.727	138.98	463.212	138.98	949.108	138.98	1070.86
139.08	24.1279	139.08	63.0132	139.08	176.678	139.08	463.063	139.08	948.896	139.08	1070.53
139.18	24.1201	139.18	62.9883	139.18	176.602	139.18	462.886	139.18	948.679	139.18	1070.21
139.28	24.1196	139.28	62.9565	139.28	176.534	139.28	462.724	139.28	948.47	139.28	1069.9
139.38	24.1084	139.38	62.9551	139.38	176.467	139.38	462.554	139.38	948.251	139.38	1069.58
139.48	24.1182	139.48	62.9082	139.48	176.393	139.48	462.382	139.48	948.015	139.48	1069.26
139.58	24.1104	139.58	62.8862	139.58	176.311	139.58	462.253	139.58	947.802	139.58	1068.93
139.68	24.1162	139.68	62.8672	139.68	176.262	139.68	462.111	139.68	947.589	139.68	1068.61
139.78	24.1099	139.78	62.855	139.78	176.2	139.78	461.966	139.78	947.356	139.78	1068.27
139.88	24.1006	139.88	62.8438	139.88	176.133	139.88	461.806	139.88	947.104	139.88	1067.97
139.98	24.0986	139.98	62.8354	139.98	176.053	139.98	461.64	139.98	946.864	139.98	1067.64
140.08	24.0967	140.08	62.8242	140.08	175.998	140.08	461.464	140.08	946.638	140.08	1067.33
140.18	24.1006	140.18	62.8179	140.18	175.911	140.18	461.316	140.18	946.388	140.18	1067.01
140.28	24.0986	140.28	62.8066	140.28	175.85	140.28	461.167	140.28	946.134	140.28	1066.69
140.38	24.0986	140.38	62.7847	140.38	175.813	140.38	460.998	140.38	945.88	140.38	1066.38
140.48	24.0903	140.48	62.7656	140.48	175.762	140.48	460.826	140.48	945.657	140.48	1066.07
140.58	24.0889	140.58	62.7578	140.58	175.68	140.58	460.677	140.58	945.437	140.58	1065.75
140.68	24.0967	140.68	62.7261	140.68	175.629	140.68	460.5	140.68	945.22	140.68	1065.45
140.78	24.0889	140.78	62.6973	140.78	175.561	140.78	460.33	140.78	944.99	140.78	1065.13
140.88	24.0869	140.88	62.6675	140.88	175.483	140.88	460.16	140.88	944.771	140.88	1064.84
140.98	24.0791	140.98	62.6348	140.98	175.411	140.98	460.015	140.98	944.572	140.98	1064.5
141.08	24.0767	141.08	62.6074	141.08	175.352	141.08	459.849	141.08	944.353	141.08	1064.18
141.18	24.0811	141.18	62.603	141.18	175.258	141.18	459.718	141.18	944.14	141.18	1063.88
141.28	24.0791	141.28	62.5977	141.28	175.184	141.28	459.568	141.28	943.914	141.28	1063.57
141.38	24.0791	141.38	62.5854	141.38	175.12	141.38	459.41	141.38	943.71	141.38	1063.26
141.48	24.0693	141.48	62.5547	141.48	175.053	141.48	459.265	141.48	943.503	141.48	1062.91
141.58	24.0596	141.58	62.5562	141.58	174.965	141.58	459.134	141.58	943.285	141.58	1062.61
141.68	24.0591	141.68	62.5449	141.68	174.911	141.68	459.007	141.68	943.038	141.68	1062.3
141.78	24.0576	141.78	62.5269	141.78	174.83	141.78	458.876	141.78	942.812	141.78	1061.99
141.88	24.0615	141.88	62.5078	141.88	174.768	141.88	458.728	141.88	942.613	141.88	1061.68
141.98	24.0479	141.98	62.4878	141.98	174.701	141.98	458.587	141.98	942.406	141.98	1061.36
142.08	24.0498	142.08	62.457	142.08	174.651	142.08	458.437	142.08	942.202	142.08	1061.06
142.18	24.0479	142.18	62.4526	142.18	174.598	142.18	458.281	142.18	942.007	142.18	1060.77
142.28	24.0479	142.28	62.4473	142.28	174.551	142.28	458.111	142.28	941.789	142.28	1060.48
142.38	24.0513	142.38	62.4375	142.38	174.479	142.38	457.968	142.38	941.585	142.38	1060.16
142.48	24.0576	142.48	62.4175	142.48	174.42	142.48	457.839	142.48	941.38	142.48	1059.85
142.58	24.0498	142.58	62.3848	142.58	174.362	142.58	457.675	142.58	941.175	142.58	1059.55
142.68	24.0322	142.68	62.3472	142.68	174.292	142.68	457.513	142.68	940.97	142.68	1059.26
142.78	24.0361	142.78	62.3457	142.78	174.242	142.78	457.353	142.78	940.777	142.78	1058.95
142.88	24.0283	142.88	62.3184	142.88	174.2	142.88	457.191	142.88	940.562	142.88	1058.65
142.98	24.0186	142.98	62.2983	142.98	174.143	142.98	457.029	142.98	940.353	142.98	1058.34
143.08	24.0103	143.08	62.2852	143.08	174.083	143.08	456.882	143.08	940.16	143.08	1058.03
143.18	24.001	143.18	62.2944	143.18	174.016	143.18	456.728	143.18	939.941	143.18	1057.73
143.28	23.999	143.28	62.2793	143.28	173.95	143.28	456.603	143.28	939.705	143.28	1057.42
143.38	23.9893	143.38	62.2656	143.38	173.883	143.38	456.447	143.38	939.482	143.38	1057.1
143.48	23.9912	143.48	62.2651	143.48	173.842	143.48	456.3	143.48	939.271	143.48	1056.81
143.58	23.9775	143.58	62.2559	143.58	173.773	143.58	456.162	143.58	939.046	143.58	1056.52
143.68	23.9795	143.68	62.228	143.68	173.694	143.68	456.039	143.68	938.835	143.68	1056.23
143.78	23.979	143.78	62.2148	143.78	173.641	143.78	455.91	143.78	938.615	143.78	1055.93
143.88	23.9795	143.88	62.1968	143.88	173.59	143.88	455.766	143.88	938.404	143.88	1055.66
143.98	23.9697	143.98	62.1797	143.98	173.525	143.98	455.63	143.98	938.212	143.98	1055.37
144.08	23.96	144.08	62.166	144.08	173.461	144.08	455.492	144.08	937.998	144.08	1055.07
144.18	23.958	144.18	62.1499	144.18	173.411	144.18	455.351	144.18	937.768	144.18	1054.79
144.28	23.9561	144.28	62.1289	144.28	173.344	144.28	455.207	144.28	937.574	144.28	1054.51
144.38	23.9482	144.38	62.1074	144.38	173.281	144.38	455.072	144.38	937.35	144.38	1054.22
144.48	23.9502	144.48	62.0952	144.48	173.211	144.48	454.926	144.48	937.156	144.48	1053.93
[truncated: 361 more rows]

## Sheet: Fig 6C-D
Fig 6C. mRNA levels of Fn in STEC cells infected with PCV2 for 36 h in the absence or presence of 25 μM SB431542.
	Control		PCV2		PCV2+SB431542
	1.01987		13.4657		4.33288
	0.980515		12.6753		4.75046
	0.978456		10.7456		6.3896
Mean	0.992948		12.2955		5.15764
Std. Deviation	0.02334		1.399		1.087
SEM	0.0134752		0.80786		0.627662
Fig 6D. Effects of SB431542 on GPS4 adherence.
	GPS4		PCV2+GPS4		PCV2+GPS4+SB431542
	0.348		0.8723		0.39
	0.25		1.078		0.302
	0.431		1.172		0.63
Mean	0.343		1.04077		0.440667
Std. Deviation	0.0906		0.1533		0.1698
SEM	0.05231		0.0884963		0.0980159
